# Supplementary material for: PathNER: a tool for systematic identification of biological pathway mentions in the literature
Source: BMC Syst Biol. 2013 Oct 16;7(Suppl 3):S2. doi: 10.1186/1752-0509-7-S3-S2 (PMC3852116; doi:10.1186/1752-0509-7-S3-S2)
Supplement: Additional file 1 — Dictionary of pathway names. The dictionary is a .txt file, with each line represents one dictionary entry. The data comes from ConsensusPathDB and Pathway Ontology. (human data only). [file 1752-0509-7-S3-S2-S1.txt]

KEGG:hsa00250	Alanine, aspartate and glutamate metabolism
KEGG:hsa00790	Folate biosynthesis
KEGG:hsa04610	Complement and coagulation cascades
KEGG:hsa00020	Citrate cycle (TCA cycle)
KEGG:hsa00020:1	Citrate cycle
KEGG:hsa00020:2	TCA cycle
KEGG:hsa04612	Antigen processing and presentation
KEGG:hsa05340	Primary immunodeficiency
KEGG:hsa04320	Dorso-ventral axis formation
KEGG:hsa00380	Tryptophan metabolism
KEGG:hsa05020	Prion diseases
KEGG:hsa03460	Fanconi anemia pathway
KEGG:hsa05223	Non-small cell lung cancer
KEGG:hsa05222	Small cell lung cancer
KEGG:hsa04514	Cell adhesion molecules (CAMs)
KEGG:hsa04514:1	Cell adhesion molecules
KEGG:hsa04514:2	CAMs
KEGG:hsa05220	Chronic myeloid leukemia
KEGG:hsa04512	ECM-receptor interaction
KEGG:hsa04510	Focal adhesion
KEGG:hsa03060	Protein export
KEGG:hsa00620	Pyruvate metabolism
KEGG:hsa04150	mTOR signaling pathway
KEGG:hsa04151	PI3K-Akt signaling pathway
KEGG:hsa00830	Retinol metabolism
KEGG:hsa04920	Adipocytokine signaling pathway
KEGG:hsa03020	RNA polymerase
SMPDB:1	GABA-Transaminase Deficiency
KEGG:hsa04660	T cell receptor signaling pathway
KEGG:hsa04662	B cell receptor signaling pathway
KEGG:hsa04664	Fc epsilon RI signaling pathway
KEGG:hsa04666	Fc gamma R-mediated phagocytosis
KEGG:hsa04350	TGF-beta signaling pathway
KEGG:hsa00330	Arginine and proline metabolism
KEGG:hsa00130	Ubiquinone and other terpenoid-quinone biosynthesis
KEGG:hsa05133	Pertussis
KEGG:hsa05132	Salmonella infection
KEGG:hsa00240	Pyrimidine metabolism
KEGG:hsa00010	Glycolysis / Gluconeogenesis
KEGG:hsa00010:1	Glycolysis
KEGG:hsa00010:2	Gluconeogenesis
KEGG:hsa00051	Fructose and mannose metabolism
KEGG:hsa05211	Renal cell carcinoma
KEGG:hsa05134	Legionellosis
KEGG:hsa00563	Glycosylphosphatidylinositol(GPI)-anchor biosynthesis
KEGG:hsa00563:1	Glycosylphosphatidylinositol-anchor biosynthesis
KEGG:hsa00563:2	GPI-anchor biosynthesis
KEGG:hsa00562	Inositol phosphate metabolism
KEGG:hsa00561	Glycerolipid metabolism
KEGG:hsa00860	Porphyrin and chlorophyll metabolism
KEGG:hsa00565	Ether lipid metabolism
KEGG:hsa00564	Glycerophospholipid metabolism
KEGG:hsa04721	Synaptic vesicle cycle
KEGG:hsa04720	Long-term potentiation
KEGG:hsa04723	Retrograde endocannabinoid signaling
KEGG:hsa04722	Neurotrophin signaling pathway
KEGG:hsa04725	Cholinergic synapse
KEGG:hsa04724	Glutamatergic synapse
KEGG:hsa04727	GABAergic synapse
KEGG:hsa04726	Serotonergic synapse
KEGG:hsa04728	Dopaminergic synapse
KEGG:hsa04520	Adherens junction
KEGG:hsa05218	Melanoma
KEGG:hsa05330	Allograft rejection
KEGG:hsa05332	Graft-versus-host disease
KEGG:hsa04930	Type II diabetes mellitus
KEGG:hsa05219	Bladder cancer
KEGG:hsa00650	Butanoate metabolism
KEGG:hsa00300	Lysine biosynthesis
KEGG:hsa00140	Steroid hormone biosynthesis
KEGG:hsa04110	Cell cycle
KEGG:hsa04114	Oocyte meiosis
KEGG:hsa00410	beta-Alanine metabolism
KEGG:hsa05414	Dilated cardiomyopathy
KEGG:hsa05416	Viral myocarditis
KEGG:hsa04630	Jak-STAT signaling pathway
KEGG:hsa04614	Renin-angiotensin system
KEGG:hsa00360	Phenylalanine metabolism
KEGG:hsa05412	Arrhythmogenic right ventricular cardiomyopathy (ARVC)
KEGG:hsa05412:1	Arrhythmogenic right ventricular cardiomyopathy
KEGG:hsa05412:2	ARVC
KEGG:hsa04144	Endocytosis
KEGG:hsa00471	D-Glutamine and D-glutamate metabolism
KEGG:hsa00472	D-Arginine and D-ornithine metabolism
KEGG:hsa04730	Long-term depression
KEGG:hsa04530	Tight junction
KEGG:hsa04310	Wnt signaling pathway
KEGG:hsa05322	Systemic lupus erythematosus
KEGG:hsa05221	Acute myeloid leukemia
KEGG:hsa05320	Autoimmune thyroid disease
KEGG:hsa05110	Vibrio cholerae infection
KEGG:hsa00480	Glutathione metabolism
KEGG:hsa03008	Ribosome biogenesis in eukaryotes
KEGG:hsa00760	Nicotinate and nicotinamide metabolism
KEGG:hsa04912	GnRH signaling pathway
KEGG:hsa00511	Other glycan degradation
KEGG:hsa00310	Lysine degradation
KEGG:hsa04122	Sulfur relay system
KEGG:hsa00640	Propanoate metabolism
KEGG:hsa04120	Ubiquitin mediated proteolysis
KEGG:hsa00400	Phenylalanine, tyrosine and tryptophan biosynthesis
KEGG:hsa04940	Type I diabetes mellitus
KEGG:hsa04971	Gastric acid secretion
KEGG:hsa04145	Phagosome
KEGG:hsa00592	alpha-Linolenic acid metabolism
KEGG:hsa00500	Starch and sucrose metabolism
KEGG:hsa04146	Peroxisome
KEGG:hsa04141	Protein processing in endoplasmic reticulum
KEGG:hsa04140	Regulation of autophagy
KEGG:hsa04142	Lysosome
KEGG:hsa04142	Alzheimer's disease
KEGG:hsa03410	Base excision repair
KEGG:hsa04973	Carbohydrate digestion and absorption
KEGG:hsa05014	Amyotrophic lateral sclerosis (ALS)
KEGG:hsa05014:1	Amyotrophic lateral sclerosis
KEGG:hsa05014:2	ALS
KEGG:hsa00460	Cyanoamino acid metabolism
KEGG:hsa01040	Biosynthesis of unsaturated fatty acids
KEGG:hsa04540	Gap junction
KEGG:hsa04540	Huntington's disease
KEGG:hsa05143	African trypanosomiasis
KEGG:hsa05310	Asthma
KEGG:hsa05166	HTLV-I infection
KEGG:hsa03018	RNA degradation
KEGG:hsa05146	Amoebiasis
KEGG:hsa00770	Pantothenate and CoA biosynthesis
KEGG:hsa03015	mRNA surveillance pathway
KEGG:hsa03450	Non-homologous end-joining
SMPDB:2	Lidocaine (Antiarrhythmic) Pathway
SMPDB:2:1	Lidocaine Pathway
SMPDB:2:2	Antiarrhythmic Pathway
KEGG:hsa03013	RNA transport
KEGG:hsa03010	Ribosome
KEGG:hsa04810	Regulation of actin cytoskeleton
KEGG:hsa04130	SNARE interactions in vesicular transport
KEGG:hsa00670	One carbon pool by folate
KEGG:hsa04623	Cytosolic DNA-sensing pathway
KEGG:hsa04115	p53 signaling pathway
KEGG:hsa05120	Epithelial cell signaling in Helicobacter pylori infection
KEGG:hsa04950	Maturity onset diabetes of the young
KEGG:hsa00270	Cysteine and methionine metabolism
KEGG:hsa00512	Mucin type O-Glycan biosynthesis
KEGG:hsa04360	Axon guidance
KEGG:hsa00510	N-Glycan biosynthesis
KEGG:hsa00340	Histidine metabolism
KEGG:hsa00100	Steroid biosynthesis
KEGG:hsa00514	Other types of O-glycan biosynthesis
KEGG:hsa03420	Nucleotide excision repair
KEGG:hsa03420	Circadian rhythm - mammal
KEGG:hsa00450	Selenocompound metabolism
KEGG:hsa02010	ABC transporters
KEGG:hsa05217	Basal cell carcinoma
KEGG:hsa00970	Aminoacyl-tRNA biosynthesis
KEGG:hsa05410	Hypertrophic cardiomyopathy (HCM)
KEGG:hsa05410:1	Hypertrophic cardiomyopathy
KEGG:hsa05410:2	HCM
KEGG:hsa05033	Nicotine addiction
KEGG:hsa05215	Prostate cancer
KEGG:hsa00740	Riboflavin metabolism
KEGG:hsa03022	Basal transcription factors
PharmGKB:1	Fluoropyrimidine Pathway, Pharmacodynamics
KEGG:hsa05142	Chagas disease (American trypanosomiasis)
KEGG:hsa05142:1	Chagas disease
KEGG:hsa05142:2	American trypanosomiasis
KEGG:hsa00260	Glycine, serine and threonine metabolism
KEGG:hsa04962	Vasopressin-regulated water reabsorption
KEGG:hsa04020	Calcium signaling pathway
KEGG:hsa00072	Synthesis and degradation of ketone bodies
KEGG:hsa04620	Toll-like receptor signaling pathway
KEGG:hsa04621	NOD-like receptor signaling pathway
KEGG:hsa04622	RIG-I-like receptor signaling pathway
KEGG:hsa04964	Proximal tubule bicarbonate reclamation
KEGG:hsa03430	Mismatch repair
KEGG:hsa04370	VEGF signaling pathway
KEGG:hsa04080	Neuroactive ligand-receptor interaction
KEGG:hsa04270	Vascular smooth muscle contraction
KEGG:hsa00071	Fatty acid metabolism
KEGG:hsa01100	Metabolic pathways
KEGG:hsa00980	Metabolism of xenobiotics by cytochrome P450
KEGG:hsa00983	Drug metabolism - other enzymes
KEGG:hsa00982	Drug metabolism - cytochrome P450
KEGG:hsa04961	Endocrine and other factor-regulated calcium reabsorption
KEGG:hsa00190	Oxidative phosphorylation
KEGG:hsa00750	Vitamin B6 metabolism
KEGG:hsa00730	Thiamine metabolism
KEGG:hsa04960	Aldosterone-regulated sodium reabsorption
KEGG:hsa03030	DNA replication
SMPDB:3	Saccharopinuria/Hyperlysinemia II
SMPDB:3	Hyperlysinemia II
SMPDB:3	Saccharopinuria
KEGG:hsa00590	Arachidonic acid metabolism
KEGG:hsa00591	Linoleic acid metabolism
KEGG:hsa05152	Tuberculosis
KEGG:hsa00900	Terpenoid backbone biosynthesis
KEGG:hsa04966	Collecting duct acid secretion
KEGG:hsa04974	Protein digestion and absorption
KEGG:hsa04975	Fat digestion and absorption
KEGG:hsa04976	Bile secretion
KEGG:hsa04977	Vitamin digestion and absorption
KEGG:hsa04970	Salivary secretion
KEGG:hsa04012	ErbB signaling pathway
KEGG:hsa04972	Pancreatic secretion
KEGG:hsa04010	MAPK signaling pathway
KEGG:hsa00062	Fatty acid elongation
KEGG:hsa04650	Natural killer cell mediated cytotoxicity
KEGG:hsa05140	Leishmaniasis
KEGG:hsa00061	Fatty acid biosynthesis
KEGG:hsa04978	Mineral absorption
KEGG:hsa05144	Malaria
KEGG:hsa05145	Toxoplasmosis
KEGG:hsa00430	Taurine and hypotaurine metabolism
KEGG:hsa00120	Primary bile acid biosynthesis
KEGG:hsa04260	Cardiac muscle contraction
KEGG:hsa04070	Phosphatidylinositol signaling system
KEGG:hsa00232	Caffeine metabolism
KEGG:hsa05100	Bacterial invasion of epithelial cells
KEGG:hsa00230	Purine metabolism
KEGG:hsa03320	PPAR signaling pathway
KEGG:hsa05131	Shigellosis
KEGG:hsa05130	Pathogenic Escherichia coli infection
KEGG:hsa03440	Homologous recombination
KEGG:hsa05204	Chemical carcinogenesis
KEGG:hsa00290	Valine, leucine and isoleucine biosynthesis
KEGG:hsa05200	Pathways in cancer
KEGG:hsa05203	Viral carcinogenesis
KEGG:hsa05202	Transcriptional misregulation in cancer
KEGG:hsa05160	Hepatitis C
KEGG:hsa05160	Parkinson's disease
KEGG:hsa00603	Glycosphingolipid biosynthesis - globo series
KEGG:hsa00600	Sphingolipid metabolism
KEGG:hsa00601	Glycosphingolipid biosynthesis - lacto and neolacto series
KEGG:hsa04330	Notch signaling pathway
KEGG:hsa05162	Measles
KEGG:hsa00604	Glycosphingolipid biosynthesis - ganglio series
KEGG:hsa05323	Rheumatoid arthritis
KEGG:hsa04380	Osteoclast differentiation
KEGG:hsa00053	Ascorbate and aldarate metabolism
KEGG:hsa00052	Galactose metabolism
KEGG:hsa00280	Valine, leucine and isoleucine degradation
KEGG:hsa05164	Influenza A
KEGG:hsa04640	Hematopoietic cell lineage
KEGG:hsa00524	Butirosin and neomycin biosynthesis
KEGG:hsa00350	Tyrosine metabolism
KEGG:hsa05150	Staphylococcus aureus infection
KEGG:hsa00520	Amino sugar and nucleotide sugar metabolism
KEGG:hsa04210	Apoptosis
KEGG:hsa04064	NF-kappa B signaling pathway
KEGG:hsa04062	Chemokine signaling pathway
KEGG:hsa00030	Pentose phosphate pathway
KEGG:hsa04060	Cytokine-cytokine receptor interaction
KEGG:hsa03040	Spliceosome
KEGG:hsa00780	Biotin metabolism
KEGG:hsa00785	Lipoic acid metabolism
SMPDB:4	Transfer of Acetyl Groups into Mitochondria
KEGG:hsa00531	Glycosaminoglycan degradation
KEGG:hsa05216	Thyroid cancer
KEGG:hsa04742	Taste transduction
KEGG:hsa05214	Glioma
KEGG:hsa04740	Olfactory transduction
KEGG:hsa05212	Pancreatic cancer
KEGG:hsa05213	Endometrial cancer
KEGG:hsa05210	Colorectal cancer
KEGG:hsa04744	Phototransduction
KEGG:hsa05032	Morphine addiction
KEGG:hsa03050	Proteasome
KEGG:hsa00630	Glyoxylate and dicarboxylate metabolism
KEGG:hsa00920	Sulfur metabolism
KEGG:hsa05034	Alcoholism
KEGG:hsa05030	Cocaine addiction
KEGG:hsa00040	Pentose and glucuronate interconversions
KEGG:hsa04910	Insulin signaling pathway
KEGG:hsa05031	Amphetamine addiction
KEGG:hsa04916	Melanogenesis
KEGG:hsa04672	Intestinal immune network for IgA production
KEGG:hsa04914	Progesterone-mediated oocyte maturation
PharmGKB:2	Antimetabolite Pathway - Folate Cycle, Pharmacodynamics
SMPDB:5	Phenylalanine and Tyrosine Metabolism
KEGG:hsa04670	Leukocyte transendothelial migration
KEGG:hsa05168	Herpes simplex infection
KEGG:hsa05169	Epstein-Barr virus infection
KEGG:hsa05169	Glycosaminoglycan biosynthesis - chondroitin sulfate
KEGG:hsa00533	Glycosaminoglycan biosynthesis - keratan sulfate
KEGG:hsa00533	Glycosaminoglycan biosynthesis - heparan sulfate
KEGG:hsa04340	Hedgehog signaling pathway
PharmGKB:3	Statin Pathway - Generalized, Pharmacokinetics
PharmGKB:4	Atorvastatin/Lovastatin/Simvastatin Pathway, Pharmacokinetics
PharmGKB:5	Pravastatin Pathway, Pharmacokinetics
PharmGKB:6	Fluvastatin Pathway, Pharmacokinetics
PharmGKB:7	Rosuvastatin Pathway, Pharmacokinetics
PharmGKB:8	Warfarin Pathway, Pharmacokinetics
PharmGKB:9	Warfarin Pathway, Pharmacodynamics
PharmGKB:10	Phenytoin Pathway, Pharmacokinetics
PharmGKB:11	Aromatase Inhibitor Pathway (Multiple Tissues), Pharmacodynamics
PharmGKB:12	Estrogen Metabolism Pathway
PharmGKB:13	Tamoxifen Pathway, Pharmacokinetics
PharmGKB:14	Aromatase Inhibitor Pathway (Breast Cell), Pharmacodynamics
PharmGKB:15	Codeine and Morphine Pathway, Pharmacokinetics
PharmGKB:16	Platinum Pathway, Pharmacokinetics/Pharmacodynamics
PharmGKB:17	Fluoropyrimidine Pathway, Pharmacokinetics
PharmGKB:18	Vinka Alkaloid Pathway, Pharmacokinetics
PharmGKB:19	Celecoxib Pathway, Pharmacodynamics
PharmGKB:20	Gefitinib Pathway, Pharmacokinetics
PharmGKB:21	Proton Pump Inhibitor Pathway, Pharmacodynamics
PharmGKB:22	Proton Pump Inhibitor Pathway, Pharmacokinetics
PharmGKB:23	Anti-diabetic Drug Potassium Channel Inhibitors Pathway, Pharmacodynamics
PharmGKB:24	Anti-diabetic Drug Repaglinide Pathway, Pharmacokinetics
PharmGKB:25	Anti-diabetic Drug Nateglinide Pathway, Pharmacokinetics
PharmGKB:26	Bisphosphonate Pathway, Pharmacodynamics
PharmGKB:27	Clopidogrel Pathway, Pharmacokinetics
PharmGKB:28	Taxane Pathway, Pharmacokinetics
PharmGKB:29	Erlotinib Pathway, Pharmacokinetics
PharmGKB:30	Platelet Aggregation Inhibitor Pathway, Pharmacodynamics
PharmGKB:31	Tenofovir/Adefovir Pathway, Pharmacokinetics
PharmGKB:32	Selective Serotonin Reuptake Inhibitor Pathway, Pharmacodynamics
PharmGKB:33	Fluoxetine Pathway, Pharmacokinetics
PharmGKB:34	Nicotine Pathway (Chromaffin Cell), Pharmacodynamics
PharmGKB:35	Nicotine Pathway (Dopaminergic Neuron), Pharmacodynamics
PharmGKB:36	EGFR Inhibitor Pathway, Pharmacodynamics
PharmGKB:37	Imipramine/Desipramine Pathway, Pharmacokinetics
PharmGKB:38	Imatinib Pathway, Pharmacokinetics/Pharmacodynamics
PharmGKB:39	Losartan Pathway, Pharmacokinetics
PharmGKB:40	Citalopram Pathway, Pharmacokinetics
PharmGKB:41	Agents Acting on the Renin-Angiotensin System Pathway, Pharmacodynamics
PharmGKB:42	Benzodiazepine Pathway, Pharmacokinetics
PharmGKB:43	Benzodiazepine Pathway, Pharmacodynamics
PharmGKB:44	Doxorubicin Pathway (Cancer Cell), Pharmacodynamics
PharmGKB:45	Doxorubicin Pathway (Cardiomyocyte Cell), Pharmacodynamics
PharmGKB:46	Doxorubicin Pathway, Pharmacokinetics
PharmGKB:47	Busulfan Pathway, Pharmacodynamics
PharmGKB:48	Artemisinin and Derivatives Pathway, Pharmacokinetics
PharmGKB:49	Amodiaquine Pathway, Pharmacokinetics
PharmGKB:50	Methotrexate Pathway (Brain Cell), Pharmacokinetics
PharmGKB:51	Methotrexate Pathway, Pharmacokinetics
PharmGKB:52	Celecoxib Pathway, Pharmacokinetics
PharmGKB:53	Rosiglitazone Pharmacokinetic Pathway
PharmGKB:54	Carbamazepine Pathway, Pharmacokinetics
PharmGKB:55	Zidovudine Pathway, Pharmacokinetics/Pharmacodynamics
PharmGKB:56	Lamivudine Pathway, Pharmacokinetics/Pharmacodynamics
PharmGKB:57	Caffeine Pathway, Pharmacokinetics
PharmGKB:58	Tramadol Pharmacokinetics
PharmGKB:59	Leukotriene modifiers pathway, Pharmacodynamics
PharmGKB:60	Metformin Pathway, Pharmacokinetics
PharmGKB:61	Metformin Pathway, Pharmacodynamic
PharmGKB:62	Nevirapine Pathway, Pharmacokinetics
PharmGKB:63	Theophylline Pathway, Pharmacokinetics
PharmGKB:64	Valproic Acid Pathway, Pharmacodynamics
PharmGKB:65	Pathway_PA165959425
PharmGKB:66	Sorafenib Pharmacokinetics
PharmGKB:67	Sorafenib Pharmacodynamics
PharmGKB:68	Clomipramine Pathway, Pharmacokinetics
PharmGKB:69	Valproic Acid Pathway, Pharmacokinetics
PharmGKB:70	Pathway_PA165964473
PharmGKB:71	Mycophenolic acid Pathway, Pharmacokinetics
PharmGKB:72	Pentose Phosphate Pathway (Erythrocyte)
PharmGKB:73	Oxidative Stress Pathway (Erythrocyte)
PharmGKB:74	update your name in edit mode
PharmGKB:75	Pathway_PA165980337
PharmGKB:76	Oxidative Stress Pathway (Erythrocyte)
PharmGKB:77	Irinotecan Pathway, Pharmacokinetics
PharmGKB:78	Nicotine Pathway, Pharmacokinetics
PharmGKB:79	ACE Inhibitor Pathway, Pharmacodynamics
PharmGKB:80	Beta-agonist/Beta-blocker Pathway, Pharmacodynamics
PharmGKB:81	Etoposide Pathway, Pharmacokinetics/Pharmacodynamics
PharmGKB:82	Glucocorticoid Pathway (HPA Axis), Pharmacodynamics
PharmGKB:83	Glucocorticoid Pathway (Peripheral Tissue), Pharmacodynamics
PharmGKB:84	Irinotecan Pathway, Pharmacodynamics
PharmGKB:85	Sympathetic Nerve Pathway (Pre- and Post- Ganglionic Junction)
PharmGKB:86	Statin Pathway, Pharmacodynamics
PharmGKB:87	VEGF Signaling Pathway
PharmGKB:88	Antiarrhythmic Pathway, Pharmacodynamics
PharmGKB:89	Cyclophosphamide Pathway, Pharmacokinetics
PharmGKB:90	Cyclophosphamide Pathway, Pharmacodynamics
PharmGKB:91	Gemcitabine Pathway, Pharmacodynamics
PharmGKB:92	Ifosfamide Pathway, Pharmacokinetics
PharmGKB:93	Ifosfamide Pathway, Pharmacodynamics
PharmGKB:94	Methotrexate Pathway (Cancer Cell), Pharmacodynamics
PharmGKB:95	Thiopurine Pathway, Pharmacokinetics/Pharmacodynamics
PharmGKB:96	Sympathetic Nerve Pathway (Neuroeffector Junction)
SMPDB:6	Etodolac Pathway
SMPDB:7	Ketoprofen Pathway
SMPDB:8	Ibuprofen Pathway
SMPDB:9	Rofecoxib Pathway
SMPDB:10	Polythiazide Pathway
SMPDB:11	Methyclothiazide Pathway
SMPDB:12	Acetylsalicylic Acid Pathway
SMPDB:13	Bumetanide Pathway
SMPDB:14	Pravastatin Pathway
SMPDB:15	Aminocaproic Acid Pathway
SMPDB:16	Tranexamic Acid Pathway
SMPDB:17	Urokinase Pathway
SMPDB:18	Reteplase Pathway
SMPDB:19	Streptokinase Pathway
SMPDB:20	Tenecteplase Pathway
SMPDB:21	Alteplase Pathway
SMPDB:22	Anistreplase Pathway
SMPDB:23	Disopyramide Pathway
SMPDB:24	Procainamide (Antiarrhythmic) Pathway
SMPDB:25	Phenytoin (Antiarrhythmic) Pathway
SMPDB:26	Fosphenytoin (Antiarrhythmic) Pathway
SMPDB:27	Intracellular Signalling Through Adenosine Receptor A2b and Adenosine
SMPDB:28	Intracellular Signalling Through Adenosine Receptor A2a and Adenosine
SMPDB:29	Aprotinin Pathway
SMPDB:30	Diflunisal Pathway
SMPDB:31	Purine Nucleoside Phosphorylase Deficiency
SMPDB:32	Pyruvate Dehydrogenase Complex Deficiency
SMPDB:33	Sialidosis
SMPDB:34	S-Adenosylhomocysteine (SAH) Hydrolase Deficiency
SMPDB:34:1	S-Adenosylhomocysteine Hydrolase Deficiency
SMPDB:34:2	SAH Hydrolase Deficiency
SMPDB:35	Sialuria or French Type Sialuria
SMPDB:36	UMP Synthase Deiciency (Orotic Aciduria)
SMPDB:37	Tyrosinemia Type I
SMPDB:38	Primary Hyperoxaluria Type I
SMPDB:39	Leukotriene C4 Synthesis Deficiency
SMPDB:40	Intracellular Signalling Through Prostacyclin Receptor and Prostacyclin
SMPDB:41	Mitochondrial Electron Transport Chain
SMPDB:42	17-Beta Hydroxysteroid Dehydrogenase III Deficiency
SMPDB:43	Argininemia
SMPDB:44	Mercaptopurine Pathway
SMPDB:45	Disulfiram Pathway
SMPDB:46	Fluoxetine Pathway
SMPDB:47	Azathioprine Pathway
SMPDB:48	Citalopram Pathway
SMPDB:49	Escitalopram Pathway
SMPDB:50	Imipramine Pathway
SMPDB:51	Desipramine Pathway
SMPDB:52	Bevacizumab Pathway
SMPDB:53	Vatalanib Pathway
SMPDB:54	Bile Acid Biosynthesis
SMPDB:55	Sphingolipid Metabolism
SMPDB:56	Lysine Degradation
SMPDB:57	D-Arginine and D-Ornithine Metabolism
SMPDB:58	Pentose Phosphate Pathway
SMPDB:59	Oxidation of Branched Chain Fatty Acids
SMPDB:60	Methionine Metabolism
SMPDB:61	Valine, Leucine and Isoleucine Degradation
SMPDB:62	Spironolactone Pathway
SMPDB:63	Eplerenone Pathway
SMPDB:64	2-Hydroxyglutric Aciduria (D And L Form)
SMPDB:65	2-Methyl-3-Hydroxybutryl CoA Dehydrogenase Deficiency
SMPDB:66	Glycerolipid Metabolism
SMPDB:67	Atorvastatin Pathway
SMPDB:68	Triamterene Pathway
SMPDB:69	Amiloride Pathway
SMPDB:70	Glycolysis
SMPDB:71	Sulfate/Sulfite Metabolism
SMPDB:72	Galactose Metabolism
SMPDB:73	Histidine Metabolism
SMPDB:74	Amino Sugar Metabolism
SMPDB:75	Pyrimidine Metabolism
SMPDB:76	Nicotinate and Nicotinamide Metabolism
SMPDB:77	Eptifibatide Pathway
SMPDB:78	Tirofiban Pathway
SMPDB:79	Metachromatic Leukodystrophy (MLD)
SMPDB:79:1	Metachromatic Leukodystrophy
SMPDB:79:2	MLD
SMPDB:80	Porphyria Variegata (PV)
SMPDB:80:1	Porphyria Variegata
SMPDB:80:2	PV
SMPDB:81	Congenital Bile Acid Synthesis Defect Type II
SMPDB:82	Cerebrotendinous Xanthomatosis (CTX)
SMPDB:82:1	Cerebrotendinous Xanthomatosis
SMPDB:82:2	CTX
SMPDB:83	Zellweger Syndrome
SMPDB:84	Familial Hypercholanemia (FHCA)
SMPDB:84:1	Familial Hypercholanemia
SMPDB:84:2	FHCA
SMPDB:85	Corticotropin Activation of Cortisol Production
SMPDB:86	Excitatory Neural Signalling Through 5-HTR 7 and Serotonin
SMPDB:87	Excitatory Neural Signalling Through 5-HTR 6 and Serotonin
SMPDB:88	Lactic Acidemia
SMPDB:89	Inositol Phosphate Metabolism
SMPDB:90	Phosphatidylinositol Phosphate Metabolism
SMPDB:91	Glibenclamide Pathway
SMPDB:92	Gliclazide Pathway
SMPDB:93	Congenital Bile Acid Synthesis Defect Type III
SMPDB:94	Lysosomal Acid Lipase Deficiency (Wolman Disease)
SMPDB:94:1	Lysosomal Acid Lipase Deficiency
SMPDB:94:2	Wolman Disease
SMPDB:95	Vitamin K Metabolism
SMPDB:96	Carnitine Synthesis
SMPDB:97	Degradation of Superoxides
SMPDB:98	Capecitabine Pathway
SMPDB:99	Tryptophan Metabolism
SMPDB:100	Pantoprazole Pathway
SMPDB:101	Rabeprazole Pathway
SMPDB:102	Xanthine Dehydrogenase Deficiency (Xanthinuria)
SMPDB:103	Methionine Adenosyltransferase Deficiency
SMPDB:104	Glycine N-methyltransferase Deficiency
SMPDB:105	Non Ketotic Hyperglycinemia
SMPDB:106	Esomeprazole Pathway
SMPDB:107	Omeprazole Pathway
SMPDB:108	Lansoprazole Pathway
SMPDB:109	Mexiletine Pathway
SMPDB:110	Ammonia Recycling
SMPDB:111	Glycine, Serine and Threonine Metabolism
SMPDB:112	Folate and Pterine Biosynthesis
SMPDB:113	Tyrosine Metabolism
SMPDB:114	Beta-Alanine Metabolism
SMPDB:115	Citrullinemia Type I
SMPDB:116	Carbamoyl Phosphate Synthetase Deficiency
SMPDB:117	Argininosuccinic Aciduria
SMPDB:118	Adenylosuccinate Lyase Deficiency
SMPDB:119	Alkaptonuria
SMPDB:120	AICA-Ribosiduria
SMPDB:121	Quinidine Pathway
SMPDB:122	Vasopressin Regulation of Water Homeostasis
SMPDB:123	Ethacrynic Acid pathway
SMPDB:124	Celecoxib Pathway
SMPDB:125	Alendronate pathway
SMPDB:126	Sulindac Pathway
SMPDB:127	Diclofenac Pathway
SMPDB:128	Rosuvastatin Pathway
SMPDB:129	Quinethazone Pathway
SMPDB:130	Bendroflumethiazide Pathway
SMPDB:131	Lovastatin Pathway
SMPDB:132	Ketorolac Pathway
SMPDB:133	Betaxolol Pathway
SMPDB:134	Atenolol Pathway
SMPDB:135	Alprenolol Pathway
SMPDB:136	Acebutolol Pathway
SMPDB:137	Dipyridamole Pathway
SMPDB:138	Abciximab Pathway
SMPDB:139	Gaucher Disease
SMPDB:140	Globoid Cell Leukodystrophy
SMPDB:141	Clopidogrel Pathway
SMPDB:142	Ticlopidine Pathway
SMPDB:143	Cilostazol Pathway
SMPDB:144	Intracellular Signalling Through PGD2 receptor and Prostaglandin D2
SMPDB:145	Hereditary Coproporphyria (HCP)
SMPDB:145:1	Hereditary Coproporphyria
SMPDB:145:2	HCP
SMPDB:146	Hypermethioninemia
SMPDB:147	Methylenetetrahydrofolate Reductase Deficiency (MTHFRD)
SMPDB:147:1	Methylenetetrahydrofolate Reductase Deficiency
SMPDB:147:2	MTHFRD
SMPDB:148	Warfarin Pathway
SMPDB:149	Acenocoumarol Pathway
SMPDB:150	Congenital Erythropoietic Porphyria (CEP) or Gunther Disease
SMPDB:150:1	CEP or Gunther Disease
SMPDB:150:2	Congenital Erythropoietic Porphyria or Gunther Disease
SMPDB:151	Acute Intermittent Porphyria
SMPDB:152	Nicotine Pathway
SMPDB:153	Thioguanine Pathway
SMPDB:154	Irinotecan Pathway
SMPDB:155	Methotrexate Pathway
SMPDB:156	Docetaxel Pathway
SMPDB:157	Paclitaxel Pathway
SMPDB:158	Vincristine Pathway
SMPDB:159	Vinblastine Pathway
SMPDB:160	Vinorelbine Pathway
SMPDB:161	Vindesine Pathway
SMPDB:162	Malate-Aspartate Shuttle
SMPDB:163	Gluconeogenesis
SMPDB:164	Glucose-Alanine Cycle
SMPDB:165	Phenylacetate Metabolism
SMPDB:166	Glycerol Phosphate Shuttle
SMPDB:167	Betaine Metabolism
SMPDB:168	Chlorthalidone Pathway
SMPDB:169	Trichlormethiazide Pathway
SMPDB:170	Naproxen Pathway
SMPDB:171	One Carbon Pool By Folate
SMPDB:172	Beta Oxidation of Very Long Chain Fatty Acids
SMPDB:173	Fatty acid Metabolism
SMPDB:174	Maple Syrup Urine Disease
SMPDB:175	Citric Acid Cycle
SMPDB:176	Alanine Metabolism
SMPDB:177	Fatty Acid Elongation In Mitochondria
SMPDB:178	Hypoacetylaspartia
SMPDB:179	Iminoglycinuria
SMPDB:180	Hawkinsinuria
SMPDB:181	Histidinemia
SMPDB:182	Leigh Syndrome
SMPDB:183	Lysinuric Protein Intolerance
SMPDB:184	Lidocaine (Local Anaesthetic) Pathway
SMPDB:184:1	Local Anaesthetic Pathway
SMPDB:184:2	Lidocaine Pathway
SMPDB:185	Mepivacaine Pathway
SMPDB:186	Chloroprocaine Pathway
SMPDB:187	Cocaine Pathway
SMPDB:188	Dibucaine Pathway
SMPDB:189	Levobupivacaine Pathway
SMPDB:190	Insulin Signalling
SMPDB:191	Benzocaine Pathway
SMPDB:192	Bupivacaine Pathway
SMPDB:193	Gamma-Glutamyltransferase Deficiency
SMPDB:194	Galactosemia
SMPDB:195	Diltiazem Pathway
SMPDB:196	Propranolol Pathway
SMPDB:197	Pindolol Pathway
SMPDB:198	Penbutolol Pathway
SMPDB:199	Oxprenolol Pathway
SMPDB:200	Nadolol Pathway
SMPDB:201	Metoprolol Pathway
SMPDB:202	Esmolol Pathway
SMPDB:203	Bisoprolol Pathway
SMPDB:204	Tamoxifen Pathway
SMPDB:205	Fluorouracil Pathway
SMPDB:206	Excitatory Neural Signalling Through 5-HTR 4 and Serotonin
SMPDB:207	Pyruvate Carboxylase Deficiency
SMPDB:208	Isovaleric Aciduria
SMPDB:209	Nizatidine Pathway
SMPDB:210	Cimetidine Pathway
SMPDB:211	Famotidine Pathway
SMPDB:212	Ranitidine Pathway
SMPDB:213	3-Methylcrotonyl Coa Carboxylase Deficiency Type I
SMPDB:214	Propionic Acidemia
SMPDB:215	Short Chain Acyl CoA Dehydrogenase Deficiency (SCAD Deficiency)
SMPDB:215:1	Short Chain Acyl CoA Dehydrogenase Deficiency
SMPDB:215:2	SCAD Deficiency
SMPDB:216	Methadone Pathway
SMPDB:217	Oxycodone Pathway
SMPDB:218	Oxybuprocaine Pathway
SMPDB:219	Prilocaine Pathway
SMPDB:220	Procaine Pathway
SMPDB:221	Proparacaine Pathway
SMPDB:222	Ropivacaine Pathway
SMPDB:223	Codeine Pathway
SMPDB:224	Morphine Pathway
SMPDB:225	Heroin Pathway
SMPDB:226	Purine Metabolism
SMPDB:227	Alpha Linolenic Acid and Linoleic Acid Metabolism
SMPDB:228	Vitamin B6 Metabolism
SMPDB:229	Propanoate Metabolism
SMPDB:230	Glutathione Metabolism
SMPDB:231	Cysteine Metabolism
SMPDB:232	Catecholamine Biosynthesis
SMPDB:233	Inositol Metabolism
SMPDB:234	Nucleotide Sugars Metabolism
SMPDB:235	Spirapril Pathway
SMPDB:236	Trandolapril Pathway
SMPDB:237	Ramipril Pathway
SMPDB:238	Rescinnamine Pathway
SMPDB:239	Perindopril Pathway
SMPDB:240	Quinapril Pathway
SMPDB:241	Lisinopril Pathway
SMPDB:242	Moexipril Pathway
SMPDB:243	Nebivolol Pathway
SMPDB:244	Urea Cycle
SMPDB:245	Starch and Sucrose Metabolism
SMPDB:246	3-Hydroxy-3-Methylglutaryl-CoA Lyase Deficiency
SMPDB:247	3-Methylglutaconic Aciduria Type I
SMPDB:248	Bivalirudin Pathway
SMPDB:249	Argatroban Pathway
SMPDB:250	Ardeparin Pathway
SMPDB:251	Heparin Pathway
SMPDB:252	Fondaparinux Pathway
SMPDB:253	Enoxaparin Pathway
SMPDB:254	Isradipine Pathway
SMPDB:255	Dicumarol Pathway
SMPDB:256	Amlodipine Pathway
SMPDB:257	Felodipine Pathway
SMPDB:258	Glycogen Storage Disease Type 1A (GSD1A) or Von Gierke Ddisease
SMPDB:258:1	Glycogen Storage Disease Type 1A or Von Gierke Ddisease
SMPDB:258:2	GSD1A or Von Gierke Ddisease
SMPDB:259	Verapamil Pathway
SMPDB:260	Adrenal Hyperplasia Type 5 or Congenital Adrenal Hyperplasia due to 17 Alpha-hydroxylase Deficiency
SMPDB:261	Adrenal Hyperplasia Type 3 or Congenital Adrenal Hyperplasia due to 21-hydroxylase Deficiency
SMPDB:262	Tyrosinemia Type 3 (TYRO3)
SMPDB:262:1	Tyrosinemia Type 3
SMPDB:262:2	TYRO3
SMPDB:263	Lepirudin Pathway
SMPDB:264	Lactose Synthesis
SMPDB:265	Spermidine and Spermine Biosynthesis
SMPDB:266	Gemcitabine Pathway
SMPDB:267	Cyclophosphamide Pathway
SMPDB:268	Prednisone Pathway
SMPDB:269	Prednisolone Pathway
SMPDB:270	Etoposide Pathway
SMPDB:271	Teniposide Pathway
SMPDB:272	Ifosfamide Pathway
SMPDB:273	Ethanol Degradation
SMPDB:274	Risedronate Pathway
SMPDB:275	Oxaprozin Pathway
SMPDB:276	Indapamide Pathway
SMPDB:277	Cerivastatin Pathway
SMPDB:278	Steroidogenesis
SMPDB:279	Pamidronate Pathway
SMPDB:280	Nabumetone Pathway
SMPDB:281	Furosemide Pathway
SMPDB:282	Torsemide Pathway
SMPDB:283	Fluvastatin Pathway
SMPDB:284	Biotin Metabolism
SMPDB:285	Aspartate Metabolism
SMPDB:286	Fructose and Mannose Degradation
SMPDB:287	Ubiquinone Biosynthesis
SMPDB:288	Hartnup Disorder
SMPDB:289	Guanidinoacetate Methyltransferase Deficiency (GAMT Deficiency)
SMPDB:290	Pyruvate Metabolism
SMPDB:291	Renal Glucosuria
SMPDB:292	Glutaric Aciduria Type III
SMPDB:293	Ethylmalonic Encephalopathy
SMPDB:294	Androgen and Estrogen Metabolism
SMPDB:295	Hydroflumethiazide Pathway
SMPDB:296	Smith-Lemli-Opitz Syndrome (SLOS)
SMPDB:296:1	Smith-Lemli-Opitz Syndrome
SMPDB:296:2	SLOS
SMPDB:297	Chondrodysplasia Punctata II, X Linked Dominant (CDPX2)
SMPDB:297:1	Chondrodysplasia Punctata II, X Linked Dominant
SMPDB:297:2	CDPX2
SMPDB:298	CHILD Syndrome
SMPDB:299	Desmosterolosis
SMPDB:300	Homocarnosinosis
SMPDB:301	Methylmalonate Semialdehyde Dehydrogenase Deficiency
SMPDB:302	Obesity / Metabolic Syndrome
SMPDB:302:1	Obesity
SMPDB:302:2	Metabolic Syndrome
SMPDB:303	Nitrendipine Pathway
SMPDB:304	Nisoldipine Pathway
SMPDB:305	Nimodipine Pathway
SMPDB:306	Intracellular Signalling Through LHCGR Receptor and Luteinizing Hormone/Choriogonadotropin
SMPDB:306:1	Intracellular Signalling Through LHCGR Receptor and Luteinizing Hormone
SMPDB:306:2	Intracellular Signalling Through LHCGR Receptor and Choriogonadotropin
SMPDB:307	Hyperinsulinism-Hyperammonemia Syndrome
SMPDB:308	Ibutilide Pathway
SMPDB:309	Intracellular Signalling Through FSH Receptor and Follicle Stimulating Hormone
SMPDB:310	Tocainide Pathway
SMPDB:311	Flecainide Pathway
SMPDB:312	Vitamin A Deficiency
SMPDB:313	Glutathione Synthetase Deficiency
SMPDB:314	Pyruvate Decarboxylase E1 Component Deficiency (PDHE1 Deficiency)
SMPDB:314:1	Pyruvate Decarboxylase E1 Component Deficiency
SMPDB:314:2	PDHE1 Deficiency
SMPDB:315	Intracellular Signalling Through Histamine H2 Receptor and Histamine
SMPDB:316	Prolinemia Type II
SMPDB:317	Phenylketonuria
SMPDB:318	Prolidase Deficiency(PD)
SMPDB:318:1	Prolidase Deficiency
SMPDB:319	Ornithine Transcarbamylase Deficiency (OTC Deficiency)
SMPDB:319:1	Ornithine Transcarbamylase Deficiency
SMPDB:319:2	OTC Deficiency
SMPDB:320	MNGIE (Mitochondrial Neurogastrointestinal Encephalopathy)
SMPDB:320:1	Mitochondrial Neurogastrointestinal Encephalopathy
SMPDB:320:2	MNGIE
SMPDB:321	Molybdenium Cofactor Deficiency
SMPDB:322	Methylmalonic Aciduria
SMPDB:323	Methylmalonic Aciduria Due to Cobalamin-Related Disorders
SMPDB:324	Adefovir Dipivoxil Pathway
SMPDB:325	Alfentanil Pathway
SMPDB:326	Oxymorphone Pathway
SMPDB:327	Hydrocodone Pathway
SMPDB:328	Hydromorphone Pathway
SMPDB:329	Sufentanil Pathway
SMPDB:330	Remifentanil Pathway
SMPDB:331	Fentanyl Pathway
SMPDB:332	Carfentanil Pathway
SMPDB:333	Fosinopril Pathway
SMPDB:334	Enalapril Pathway
SMPDB:335	Arginine and Proline Metabolism
SMPDB:336	Taurine and Hypotaurine Metabolism
SMPDB:337	Pantothenate and CoA Biosynthesis
SMPDB:338	Phospholipid Biosynthesis
SMPDB:339	3-Methylglutaconic Aciduria Type IV
SMPDB:340	3-Methylglutaconic Aciduria Type III
SMPDB:341	Caffeine Metabolism
SMPDB:342	Selenoamino Acid Metabolism
SMPDB:343	Benazepril Pathway
SMPDB:344	Adenosine Deaminase Deficiency
SMPDB:345	Cilazapril Pathway
SMPDB:346	Captopril Pathway
SMPDB:347	Phenprocoumon Pathway
SMPDB:348	Nifedipine Pathway
SMPDB:349	Ximelagatran Pathway
SMPDB:350	Congenital Lipoid Adrenal Hyperplasia (CLAH) or Lipoid CAH
SMPDB:350:1	Congenital Lipoid Adrenal Hyperplasia
SMPDB:350:2	CLAH
SMPDB:350:3	Lipoid CAH
SMPDB:351	Dimethylglycine Dehydrogenase Deficiency
SMPDB:352	4-Hydroxybutyric Aciduria/Succinic Semialdehyde Dehydrogenase Deficiency
SMPDB:352:1	4-Hydroxybutyric Aciduria Deficiency
SMPDB:352:2	Succinic Semialdehyde Dehydrogenase Deficiency
SMPDB:353	Pirenzepine Pathway
SMPDB:354	Sarcosinemia
SMPDB:355	Glucose Transporter Defect (SGLT2)
SMPDB:355:1	Glucose Transporter Defect
SMPDB:355:2	SGLT2
SMPDB:356	Hyperprolinemia Type I
SMPDB:357	Hyperprolinemia Type II
SMPDB:358	Ornithine Aminotransferase Deficiency (OAT Deficiency)
SMPDB:358:1	Ornithine Aminotransferase Deficiency
SMPDB:358:2	OAT Deficiency
SMPDB:359	Arginine: Glycine Amidinotransferase Deficiency (AGAT Deficiency)
SMPDB:359:1	Arginine: Glycine Amidinotransferase Deficiency
SMPDB:359:2	AGAT Deficiency
SMPDB:360	Gout or Kelley-Seegmiller Syndrome
SMPDB:361	Lesch-Nyhan Syndrome (LNS)
SMPDB:361:1	Lesch-Nyhan Syndrome
SMPDB:361:2	LNS
SMPDB:362	Carvedilol Pathway
SMPDB:363	Steroid Biosynthesis
SMPDB:364	Tyrosinemia Type 2 (or Richner-Hanhart syndrome)
SMPDB:364:1	Tyrosinemia Type 2
SMPDB:364:2	Richner-Hanhart syndrome
SMPDB:365	Labetalol Pathway
SMPDB:366	Lactose Degradation
SMPDB:367	Fatty Acid Biosynthesis
SMPDB:368	Homocysteine Degradation
SMPDB:369	Repaglinide Pathway
SMPDB:370	Nateglinide Pathway
SMPDB:371	2-Oxobutanoate Degradation
SMPDB:372	Refsum Disease
SMPDB:373	Phytanic Acid Peroxisomal Oxidation
SMPDB:374	Pyruvaldehyde Degradation
SMPDB:375	Lactose Intolerance
SMPDB:376	Metolazone Pathway
SMPDB:377	Indomethacin Pathway
SMPDB:378	Zoledronate Pathway
SMPDB:379	Meloxicam Pathway
SMPDB:380	Suprofen Pathway
SMPDB:381	Hydrochlorothiazide Pathway
SMPDB:382	Cyclothiazide Pathway
SMPDB:383	Bromfenac Pathway
SMPDB:384	Mefanamic acid Pathway
SMPDB:385	5-Oxoprolinuria
SMPDB:386	Ibandronate Pathway
SMPDB:387	Chlorothiazide Pathway
SMPDB:388	Ketone Body Metabolism
SMPDB:389	Riboflavin Metabolism
SMPDB:390	Butyrate Metabolism
SMPDB:391	Glutamate Metabolism
SMPDB:392	Arachidonic Acid Metabolism
SMPDB:393	Retinol Metabolism
SMPDB:394	Piroxicam Pathway
SMPDB:395	Thiamine Metabolism
SMPDB:396	Aromatic L-Aminoacid Decarboxylase Deficiency
SMPDB:397	Aspartylglucosaminuria
SMPDB:398	Beta Ureidopropionase Deficiency
SMPDB:399	Beta-Ketothiolase Deficiency
SMPDB:400	Biotinidase Deficiency
SMPDB:401	Canavan Disease
SMPDB:402	Cystathionine Beta-Synthase Deficiency
SMPDB:403	Dihydropyrimidinase Deficiency
SMPDB:404	Dihydropyrimidine Dehydrogenase Deficiency (DHPD)
SMPDB:404:1	Dihydropyrimidine Dehydrogenase Deficiency
SMPDB:404:2	DHPD
SMPDB:405	Valdecoxib Pathway
Signalink:1	NOTCH-Core
PID:1	SOS-mediated signalling
Signalink:2	EGF-Core
Signalink:3	IGF-Ncore
Signalink:4	WNT-Ncore
Signalink:5	NHR
Signalink:6	IGF-Core
Signalink:7	HH-Ncore
Signalink:8	WNT-Core
Signalink:9	TGF-Ncore
Signalink:10	JAK-STAT-Ncore
Signalink:11	JAK-STAT-Core
Signalink:12	HH-Core
Signalink:13	TGF-Core
Signalink:14	EGF-Ncore
Signalink:15	NOTCH-Ncore
Wikipathways:1	Asparagine N-linked glycosylation
Wikipathways:2	Bile acid and bile salt metabolism
Wikipathways:3	Base Excision Repair
Wikipathways:4	Glutathione metabolism
Wikipathways:5	Alanine and aspartate metabolism
Wikipathways:6	Translation Factors
Wikipathways:7	Electron Transport Chain
Wikipathways:8	GPCRs, Other
Wikipathways:9	Osteoclast Signaling
Wikipathways:10	IL-5 signaling pathway
Wikipathways:11	Matrix Metalloproteinases
Wikipathways:12	Pentose Phosphate Pathway
Wikipathways:13	Phase I, non P450
Wikipathways:14	Androgen receptor signaling pathway
Wikipathways:15	AMPK signaling
Wikipathways:16	Sphingolipid Metabolism
Wikipathways:17	Ganglio Sphingolipid Metabolism
Wikipathways:18	BMP signalling and regulation
Wikipathways:19	Fatty Acid Beta Oxidation
Wikipathways:20	NOD pathway
Wikipathways:21	Osteopontin Signaling
Wikipathways:22	Influenza A virus infection
Wikipathways:23	Metabolism of RNA
Wikipathways:24	Metabolism of steroid hormones and vitamins A and D
Wikipathways:25	Metabolism of water-soluble vitamins and cofactors
Wikipathways:26	Mitotic G1-G1-S phases
PID:2	Toll Like Receptor TLR6:TLR2 Cascade
Wikipathways:27	Regulation of toll-like receptor signaling pathway
Wikipathways:28	Serotonin Transporter Activity
Wikipathways:29	TOR signaling
Wikipathways:30	Glycine Metabolism
Wikipathways:31	Selenium Pathway
Wikipathways:32	Physiological and Pathological Hypertrophy of the Heart
Wikipathways:33	miRNA regulation of DNA Damage Response
Wikipathways:34	Vitamin D synthesis
Wikipathways:35	Vitamin B12 Metabolism
Wikipathways:36	E2F-MIRHG1 feedback-loop
Wikipathways:37	Angiogenesis
Wikipathways:38	Energy Metabolism
Wikipathways:39	MicroRNAs in cardiomyocyte hypertrophy
Wikipathways:40	miRNAs involved in DDR
Wikipathways:41	TFs Regulate miRNAs related to cardiac hypertrophy
Wikipathways:42	Type II diabetes mellitus
Wikipathways:43	Folate-Alcohol and Cancer Pathway
Wikipathways:44	Heart Development
Wikipathways:45	Nicotine metabolism
Wikipathways:46	Fluoropyrimidine Activity
Wikipathways:47	Nicotine Activity on Dopaminergic Neurons
Wikipathways:48	Nicotine Activity on Chromaffin Cells
Wikipathways:49	Codeine and morphine metabolism
Wikipathways:50	Eicosanoid Synthesis
Wikipathways:51	Nuclear Receptors
Wikipathways:52	Th1-Th2
Wikipathways:53	TP53 network
Wikipathways:54	Folate Metabolism
Wikipathways:55	Apoptosis Modulation and Signaling
Wikipathways:56	Cell Cycle Checkpoints
Wikipathways:57	ABC-family proteins mediated transport
Wikipathways:58	Advanced glycosylation endproduct receptor signaling
Wikipathways:59	APC-C-mediated degradation of cell cycle proteins
Wikipathways:60	Apoptotic execution phase
Wikipathways:61	Cell cycle
Wikipathways:62	Integrin-mediated cell adhesion
Wikipathways:63	Metabolism of nitric oxide
Wikipathways:64	Metabolism of nucleotides
Wikipathways:65	Metabolism of porphyrins
Wikipathways:66	DNA Damage Bypass
Wikipathways:67	Mitotic G2-G2-M phases
Wikipathways:68	Homologous recombination
Wikipathways:69	Mitotic M-M-G1 phases
Wikipathways:70	mRNA Capping
Wikipathways:71	mRNA Editing
Wikipathways:72	Muscle contraction
Wikipathways:73	Myogenesis
Wikipathways:74	NCAM signaling for neurite out-growth
Wikipathways:75	Nephrin interactions
Wikipathways:76	Netrin-1 signaling
Wikipathways:77	Neuroransmitter Receptor Binding And Downstream Transmission In The Postsynaptic Cell
Wikipathways:78	Neurotransmitter Clearance In The Synaptic Cleft
Wikipathways:79	Neurotransmitter Release Cycle
Wikipathways:80	Neurotransmitter uptake and Metabolism In Glial Cells
Wikipathways:81	NGF signalling via TRKA from the plasma membrane
Wikipathways:82	Peroxisomal lipid metabolism
Wikipathways:83	Phase 1 - Functionalization of compounds
Wikipathways:84	Phase II conjugation
Wikipathways:85	Platelet activation triggers
Wikipathways:86	Platelet Adhesion to exposed collagen
Wikipathways:87	Platelet homeostasis
Wikipathways:88	Post-translational modification- gamma carboxylation and hypusine formation
Wikipathways:89	Post-translational modification- synthesis of GPI-anchored proteins
Wikipathways:90	Processing of Capped Intron-Containing Pre-mRNA
Wikipathways:91	Processing of Capped Intronless Pre-mRNA
Wikipathways:92	Prostanoid metabolism
Wikipathways:93	Protein folding
Wikipathways:94	Pyruvate metabolism and Citric Acid (TCA) cycle
Wikipathways:94:1	Pyruvate metabolism and Citric Acid cycle
Wikipathways:94:2	Pyruvate metabolism and TCA cycle
Wikipathways:95	RAF activation
Wikipathways:96	Rap1 signalling
Wikipathways:97	Regulation of Apoptosis
Wikipathways:98	Regulation of beta-cell development
Wikipathways:99	Regulation of DNA replication
Wikipathways:100	Regulation of Insulin-like Growth Factor (IGF) Activity by Insulin-like Growth Factor Binding Proteins (IGFBPs)
Wikipathways:100:1	Regulation of Insulin-like Growth Factor Activity by Insulin-like Growth Factor Binding Proteins (IGFBPs)
Wikipathways:100:2	Regulation of IGF Activity by Insulin-like Growth Factor Binding Proteins (IGFBPs)
Wikipathways:100:3	Regulation of Insulin-like Growth Factor Activity by Insulin-like Growth Factor Binding Proteins
Wikipathways:100:4	Regulation of IGF Activity by IGFBPs
Wikipathways:100:5	Regulation of Insulin-like Growth Factor Activity by IGFBPs
Wikipathways:100:6	Regulation of IGF Activity by Insulin-like Growth Factor Binding Proteins
Wikipathways:101	Regulatory RNA pathways
Wikipathways:102	Respiratory electron transport, ATP synthesis by chemiosmotic coupling, and heat production by uncoupling proteins.
Wikipathways:103	Response to elevated platelet cytosolic Ca2+
Wikipathways:104	RIG-I-MDA5 mediated induction of IFN-alpha-beta pathways
Wikipathways:105	RNA Polymerase I, RNA Polymerase III, and Mitochondrial Transcription
Wikipathways:106	RNA Polymerase II Transcription
Wikipathways:107	Costimulation by the CD28 family
Wikipathways:108	Dissolution of Fibrin Clot
Wikipathways:109	DNA Damage Reversal
Wikipathways:110	DSCAM interactions
Wikipathways:111	Elevation of cytosolic Ca2+ levels
Wikipathways:112	Eukaryotic Translation Initiation
Wikipathways:113	Extrinsic Pathway for Apoptosis
Wikipathways:114	Fanconi Anemia pathway
Wikipathways:115	Fatty acid, triacylglycerol, and ketone body metabolism
Wikipathways:116	GP1b-IX-V activation signalling
Wikipathways:117	GPCR ligand binding
Wikipathways:118	Immunoregulatory interactions between a Lymphoid and a non-Lymphoid cell
Wikipathways:119	Integration of energy metabolism
Wikipathways:120	Integrin cell surface interactions
Wikipathways:121	Interferon alpha-beta signaling
Wikipathways:122	Interferon gamma signaling
Wikipathways:123	Interleukin-1 processing
Wikipathways:124	Interleukin-3, 5 and GM-CSF signaling
Wikipathways:125	Kinesins
Wikipathways:126	MAP kinase cascade
Wikipathways:127	Membrane Trafficking
Wikipathways:128	Metabolism of amino acids and derivatives
Wikipathways:129	Binding of RNA by Insulin-like Growth Factor-2 mRNA Binding Proteins (IGF2BPs-IMPs-VICKZs)
Wikipathways:130	Cell junction organization
Wikipathways:131	Cell surface interactions at the vascular wall
Wikipathways:132	Cholesterol biosynthesis
Wikipathways:133	Circadian Clock
Wikipathways:134	Complement cascade
Wikipathways:135	Double-Strand Break Repair
Wikipathways:136	Effects of PIP2 hydrolysis
Wikipathways:137	Eukaryotic Translation Elongation
Wikipathways:138	Eukaryotic Translation Termination
Wikipathways:139	Factors involved in megakaryocyte development and platelet production
Wikipathways:140	Formation of Fibrin Clot (Clotting Cascade)
Wikipathways:140:1	Formation of Fibrin Clot
Wikipathways:140:2	Clotting Cascade
Wikipathways:141	Gap junction trafficking and regulation
Wikipathways:142	Generic Transcription Pathway
Wikipathways:143	GPCR downstream signaling
Wikipathways:144	GPVI-mediated activation cascade
Wikipathways:145	Hexose transport
Wikipathways:146	Proteasome Degradation
Wikipathways:147	Insulin Synthesis and Processing
Wikipathways:148	Integrin alphaIIb beta3 signaling
Wikipathways:149	Interleukin-1 signaling
Wikipathways:150	Intrinsic Pathway for Apoptosis
Wikipathways:151	L1CAM interactions
Wikipathways:152	MAPK targets- Nuclear events mediated by MAP kinases
Wikipathways:153	Metabolism of carbohydrates
Wikipathways:154	EBV LMP1 signaling
Wikipathways:155	Notch Signaling Pathway
Wikipathways:156	Blood Clotting Cascade
Wikipathways:157	Selenium Metabolism and Selenoproteins
Wikipathways:158	IL-3 Signaling Pathway
Wikipathways:159	NLR proteins
Wikipathways:160	Myometrial Relaxation and Contraction Pathways
Wikipathways:161	Nuclear receptors in lipid metabolism and toxicity
Wikipathways:162	Keap1-Nrf2 Pathway
Wikipathways:163	Kit receptor signaling pathway
Wikipathways:164	Focal Adhesion
Wikipathways:165	Synthesis and Degradation of Ketone Bodies
Wikipathways:166	Signaling of Hepatocyte Growth Factor Receptor
Wikipathways:167	FAS pathway and Stress induction of HSP regulation
Wikipathways:168	Osteoblast Signaling
Wikipathways:169	Triacylglyceride Synthesis
Wikipathways:170	GPCRs, Class B Secretin-like
Wikipathways:171	Ovarian Infertility Genes
Wikipathways:172	G Protein Signaling Pathways
Wikipathways:173	Fatty Acid Biosynthesis
Wikipathways:174	Wnt Signaling Pathway
Wikipathways:175	IL-6 signaling pathway
Wikipathways:176	Endochondral Ossification
Wikipathways:177	Nucleotide Excision Repair
Wikipathways:178	TGF beta Signaling Pathway
Wikipathways:179	Mitochondrial LC-Fatty Acid Beta-Oxidation
Wikipathways:180	MAPK signaling pathway
Wikipathways:181	Striated Muscle Contraction
Wikipathways:182	Apoptosis Modulation by HSP70
Wikipathways:183	Mitochondrial Gene Expression
Wikipathways:184	IL-4 signaling pathway
Wikipathways:185	Wnt Signaling Pathway and Pluripotency
Wikipathways:186	p38 MAPK Signaling Pathway
Wikipathways:187	Nucleotide Metabolism
Wikipathways:188	Eukaryotic Transcription Initiation
Wikipathways:189	Oxidative Stress
Wikipathways:190	Diurnally regulated genes with circadian orthologs
Wikipathways:191	mRNA processing
Wikipathways:192	MAPK Cascade
Wikipathways:193	Wnt Signaling Pathway
Wikipathways:194	cytochrome P450
Wikipathways:195	Statin Pathway
Wikipathways:196	EGF-EGFR Signaling Pathway
Wikipathways:197	Non-homologous end joining
Wikipathways:198	G1 to S cell cycle control
Wikipathways:199	Inflammatory Response Pathway
Wikipathways:200	GPCRs, Class A Rhodopsin-like
Wikipathways:201	Tryptophan metabolism
Wikipathways:202	DNA Replication
Wikipathways:203	Hedgehog Signaling Pathway
Wikipathways:204	Opioid Signalling
Wikipathways:205	Cytoplasmic Ribosomal Proteins
Wikipathways:206	Insulin Signaling
Wikipathways:207	IL-2 Signaling pathway
Wikipathways:208	Steroid Biosynthesis
Wikipathways:209	Urea cycle and metabolism of amino groups
Wikipathways:210	Glycogen Metabolism
Wikipathways:211	GPCRs, Class C Metabotropic glutamate, pheromone
Wikipathways:212	Regulation of Actin Cytoskeleton
Wikipathways:213	Hypertrophy Model
Wikipathways:214	amino acid conjugation of benzoic acid
Wikipathways:215	G13 Signaling Pathway
Wikipathways:216	Acetylcholine Synthesis
Wikipathways:217	ID signaling pathway
Wikipathways:218	Cytokines and Inflammatory Response
Wikipathways:219	Mismatch repair
Wikipathways:220	Glycolysis and Gluconeogenesis
Wikipathways:221	Calcium Regulation in the Cardiac Cell
Wikipathways:222	Semaphorin interactions
Wikipathways:223	Signal amplification
Wikipathways:224	Signal regulatory protein (SIRP) family interactions
Wikipathways:224:1	Signal regulatory protein family interactions
Wikipathways:224:2	SIRP family interactions
Wikipathways:225	Signaling by EGFR
Wikipathways:226	Signaling by FGFR
Wikipathways:227	Signaling by Insulin receptor
Wikipathways:228	Signaling by Notch
Wikipathways:229	Signaling by PDGF
Wikipathways:230	Signaling by Robo receptor
Wikipathways:231	Signaling by VEGF
Wikipathways:232	Signaling by Wnt
Wikipathways:233	Sphingolipid Metabolism
Wikipathways:234	Synthesis of DNA
Wikipathways:235	Synthesis, Secretion, and Deacylation of Ghrelin
Wikipathways:236	TCR signaling
Wikipathways:237	Telomere Maintenance
Wikipathways:238	Thrombin signalling through proteinase activated receptors (PARs)
Wikipathways:239	Transport of glucose and other sugars, bile salts and organic acids, metal ions and amine compounds
Wikipathways:240	Transport of inorganic cations-anions and amino acids-oligopeptides
Wikipathways:241	Transport of vitamins, nucleosides, and related molecules
Wikipathways:242	tRNA Aminoacylation
Wikipathways:243	Unfolded Protein Response
Wikipathways:244	Peroxisomal beta-oxidation of tetracosanoyl-CoA
Wikipathways:245	TCA BCH6203
Wikipathways:246	Cori Cycle
Wikipathways:247	IL-1 signaling pathway
Wikipathways:248	Cholesterol Biosynthesis
Wikipathways:249	Glycoprotein VI platelet signaling
Wikipathways:250	Integrated Cancer pathway
Wikipathways:251	Signalling by NGF
Wikipathways:252	Thyroxine (thyroid hormone) production
Wikipathways:252:1	Thyroxine production
Wikipathways:252:2	thyroid hormone production
Wikipathways:253	SREBP signalling
Wikipathways:254	Integrated Breast Cancer Pathway
Wikipathways:255	SRF and miRs in Smooth Muscle Differentiation and Proliferation
Wikipathways:256	TarBasePathway
Wikipathways:257	angiogenesis overview
Wikipathways:258	Effects of nitric oxide
Wikipathways:259	Adipocyte TarBase
Wikipathways:260	Epithelium TarBase
Wikipathways:261	Leukocyte TarBase
Wikipathways:262	Lymphocyte TarBase
Wikipathways:263	Muscle cell TarBase
Wikipathways:264	Squamous cell TarBase
Wikipathways:265	iron metabolism in placenta
Wikipathways:266	SREBF and miR33 in cholesterol and lipid homeostasis
Wikipathways:267	miRs in Muscle Cell Differentiation
Reactome:1	Regulation of Hypoxia-inducible Factor (HIF) by Oxygen
Reactome:1:1	Regulation of Hypoxia-inducible Factor (HIF) by Oxygen
Reactome:1:2	HIF by Oxygen
Wikipathways:268	RANKL-RANK Signaling Pathway
Wikipathways:269	Cell Differentiation - meta
Wikipathways:270	Cell Differentiation - Index
Wikipathways:271	TSH signaling pathway
Wikipathways:272	Leptin signaling pathway
Wikipathways:273	FSH signaling pathway
Wikipathways:274	TWEAK Signaling Pathway
Wikipathways:275	Prolactin Signaling Pathway
Wikipathways:276	Regulation of Microtubule Cytoskeleton
Wikipathways:277	IL-7 signaling pathway
Wikipathways:278	Alzheimers Disease
Wikipathways:279	Fatty Acid Omega Oxidation
Wikipathways:280	Neural Crest Differentiation
Wikipathways:281	AhR pathway
Wikipathways:282	The Effect of Emodin on MCF-7 cell lines
Wikipathways:283	IL12 SIGNALING PATHWAY
Wikipathways:284	IL17 signaling pathway
Wikipathways:285	Type III interferon signaling
Wikipathways:286	Arrhythmogenic right ventricular cardiomyopathy
Wikipathways:287	Interferon induced apoptosis
Wikipathways:288	Endothelin
Wikipathways:289	IL-9 signaling pathway
Wikipathways:290	TSLP Signaling Pathway
Wikipathways:291	Classical Pathway with Drug Info
Wikipathways:292	pilocytic astrocytoma
Wikipathways:293	Integrated Pancreatic Cancer Pathway
Wikipathways:294	Signaling Pathways in Glioblastoma
Wikipathways:295	Senescence and Autophagy
Wikipathways:296	Prostate Cancer
Wikipathways:297	Private
Wikipathways:298	Synaptic Vesicle Pathway
Wikipathways:299	Pathogenic Escherichia coli infection
Wikipathways:300	Glial Cell Differentiation
Wikipathways:301	AGE-RAGE pathway
Wikipathways:302	Drug Induction of Bile Acid Pathway
Wikipathways:303	Irinotecan Pathway
Wikipathways:304	RalA downstream regulated genes
Wikipathways:305	Deregulation of Rab and Rab Effector Genes in Bladder Cancer
Wikipathways:306	B Cell Receptor Signaling Pathway
Wikipathways:307	Interleukin-11 Signaling Pathway
Wikipathways:308	TNF alpha Signaling Pathway
Wikipathways:309	Adipogenesis
Wikipathways:310	Glucocorticoid & Mineralcorticoid Metabolism
Wikipathways:311	Peptide GPCRs
Wikipathways:312	One Carbon Metabolism
Wikipathways:313	Alpha 6 Beta 4 signaling pathway
Wikipathways:314	Small Ligand GPCRs
Wikipathways:315	Apoptosis
Wikipathways:316	Nifedipine Activity
Wikipathways:317	Signal Transduction of S1P Receptor
Wikipathways:318	Heme Biosynthesis
Wikipathways:319	Complement Activation, Classical Pathway
Wikipathways:320	Biogenic Amine Synthesis
Wikipathways:321	ACE Inhibitor Pathway
Wikipathways:322	Complement and Coagulation Cascades
Wikipathways:323	TGF Beta Signaling Pathway
Wikipathways:324	Monoamine GPCRs
Wikipathways:325	EPO Receptor Signaling
Wikipathways:326	Interferon type I
Wikipathways:327	Notch Signaling Pathway
Wikipathways:328	Type II interferon signaling (IFNG)
Wikipathways:328:1	IFNG signaling
Wikipathways:329	Oxidative phosphorylation
Wikipathways:330	Hypothetical Network for Drug Addiction
Wikipathways:331	ErbB signaling pathway
Wikipathways:332	Arachidonate Epoxygenase - Epoxide Hydrolase
Wikipathways:333	Epigenetic Stress Regulation
Wikipathways:334	Catalytic cycle of mammalian FMOs
Wikipathways:335	TCR Signaling Pathway
Wikipathways:336	Polyol pathway
Wikipathways:337	Tamoxifen metabolism
Wikipathways:338	Sulfation Biotransformation Reaction
Wikipathways:339	Arylamine metabolism
Wikipathways:340	Benzo(a)pyrene metabolism
Wikipathways:340:1	Benzoapyrene metabolism
Wikipathways:340:2	Benzopyrene metabolism
Wikipathways:341	Estrogen metabolism
Wikipathways:342	Glucuronidation
Wikipathways:343	Aflatoxin B1 metabolism
Wikipathways:344	metapathway biotransformation
Wikipathways:345	Methylation Pathways
Wikipathways:346	SIDS Susceptibility Pathways
Wikipathways:347	DNA damage response
Wikipathways:348	DNA damage response (only ATM dependent)
Wikipathways:349	Estrogen signaling pathway
Wikipathways:350	Vitamin A and carotenoid metabolism
Wikipathways:351	Serotonin HTR1 Group and FOS Pathway
Wikipathways:352	Monoamine Transport
Wikipathways:353	Serotonin Receptor 2 and ELK-SRF-GATA4 signaling
Wikipathways:354	Serotonin Receptor 2 and STAT3 Signaling
Wikipathways:355	Serotonin Receptor 4-6-7 and NR3C Signaling
Wikipathways:356	Toll-like receptor signaling pathway
Wikipathways:357	TCA Cycle
Wikipathways:358	Nucleotide GPCRs
Wikipathways:359	Prostaglandin Synthesis and Regulation
Reactome:2	APC/C:Cdc20 mediated degradation of mitotic proteins
Reactome:3	Nef mediated downregulation of CD28 cell surface expression
PID:3	Organic cation transport
INOH:1	IL-1 signaling pathway (through JNK cascade)
Reactome:4	L13a-mediated translational silencing of Ceruloplasmin expression
INOH:2	IL-4 signaling
Reactome:5	Eukaryotic Translation Initiation
Reactome:6	Adenylate cyclase activating pathway
INOH:3	Prostaglandin Leukotriene metabolism
Reactome:7	Nef mediated downregulation of MHC class I complex cell surface expression
Reactome:8	Assembly of Viral Components at the Budding Site
Reactome:9	MyD88 dependent cascade initiated on endosome
INOH:4	TGF-beta super family signaling pathway canonical
Reactome:10	Adenylate cyclase inhibitory pathway
Reactome:11	G-protein mediated events
INOH:5	IL-1 signaling pathway (through NF-kappaB)
Reactome:12	Nef Mediated CD4 Down-regulation
BioCarta:1	nitric oxide signaling pathway
HumanCyc:1	palmitate biosynthesis I (animals)
Reactome:13	Nef Mediated CD8 Down-regulation
Reactome:14	Nef-mediates down modulation of cell surface receptors by recruiting them to clathrin adapters
INOH:6	IL-1 signaling pathway (through p38 cascade)
HumanCyc:2	thymine degradation
INOH:7	Valine Leucine Isoleucine degradation
PID:4	SHC-mediated cascade
HumanCyc:3	melatonin degradation I
Reactome:15	Interleukin receptor SHC signaling
Reactome:16	Interleukin-2 signaling
PID:5	Assembly of Viral Components at the Budding Site
HumanCyc:4	phosphatidylethanolamine biosynthesis III
Reactome:17	Activated NOTCH1 Transmits Signal to the Nucleus
HumanCyc:5	oleate biosynthesis II (animals)
Reactome:18	Nef and signal transduction
Reactome:19	DARPP-32 events
Reactome:20	Opioid Signalling
PID:6	Viral dsRNA:TLR3:TRIF Complex Activates TBK1/IKK epsilon
PID:7	eNOS activation
NetPath:1	Notch signaling pathway
HumanCyc:6	adenosine nucleotides degradation II
Reactome:21	Vpr-mediated induction of apoptosis by mitochondrial outer membrane permeabilization
Reactome:22	Influenza Life Cycle
INOH:8	IL-23 signaling
Reactome:23	Antigen processing: Ubiquitination & Proteasome degradation
Reactome:24	Inhibition of Host mRNA Processing and RNA Silencing
Reactome:25	EGFR Transactivation by Gastrin
EHMN:1	Vitamin E metabolism
Reactome:26	Chk1/Chk2(Cds1) mediated inactivation of Cyclin B:Cdk1 complex
Reactome:27	G2/M DNA damage checkpoint
Reactome:28	G2/M DNA replication checkpoint
Reactome:29	Cellular response to hypoxia
Reactome:30	Gastrin-CREB signalling pathway via PKC and MAPK
Reactome:31	Signaling by GPCR
Reactome:32	Inhibition of PKR
Reactome:33	NS1 Mediated Effects on Host Pathways
HumanCyc:7	retinoate biosynthesis II
Reactome:34	Influenza Virus Induced Apoptosis
Reactome:35	Host Interactions with Influenza Factors
Reactome:36	Influenza Infection
PID:8	mRNA Decay by 5' to 3' Exoribonuclease
Reactome:37	Vpr-mediated nuclear import of PICs
Reactome:38	Interactions of Vpr with host cellular proteins
Reactome:39	Interactions of Rev with host cellular proteins
Reactome:40	Interactions of Tat with host cellular proteins
Reactome:41	Host Interactions of HIV factors
Reactome:42	HIV Infection
INOH:9	IL-2 signaling
Reactome:43	NOTCH1 Intracellular Domain Regulates Transcription
Reactome:44	Signaling by NOTCH1
Reactome:45	MicroRNA (miRNA) Biogenesis
Reactome:45:1	MicroRNA Biogenesis
Reactome:45:2	miRNA Biogenesis
HumanCyc:8	MAP kinase cascade
HumanCyc:9	myo-inositol biosynthesis
Reactome:46	ER-Phagosome pathway
Reactome:47	S6K1 signalling
Reactome:48	S6K1-mediated signalling
Reactome:49	Small Interfering RNA (siRNA) Biogenesis
Reactome:49:1	Small Interfering RNA Biogenesis
Reactome:49:2	siRNA Biogenesis
Reactome:50	Signaling by NOTCH4
Reactome:51	Signaling by NOTCH
Reactome:52	Signaling by Wnt
Reactome:53	Release of eIF4E
Reactome:54	mTORC1-mediated signalling
PID:9	segmentation clock
Reactome:55	RNA Polymerase II Pre-transcription Events
Reactome:56	Endosomal/Vacuolar pathway
Reactome:57	Calnexin/calreticulin cycle
Reactome:58	N-glycan trimming in the ER and Calnexin/Calreticulin cycle
Reactome:59	Post-transcriptional Silencing By Small RNAs
Reactome:60	Regulatory RNA pathways
HumanCyc:10	pyrimidine ribonucleotides interconversion
Reactome:61	Cross-presentation of soluble exogenous antigens (endosomes)
Reactome:62	Antigen processing-Cross presentation
Reactome:63	Class I MHC mediated antigen processing & presentation
Reactome:64	Pyrophosphate hydrolysis
PID:10	Entry of Influenza Virion into Host Cell via Endocytosis
Reactome:65	G2/M Checkpoints
BioCarta:2	pelp1 modulation of estrogen receptor activity
HumanCyc:11	uridine-5,-phosphate biosynthesis
HumanCyc:12	pyrimidine ribonucleotides de novo biosynthesis
Reactome:66	Regulation of signaling by CBL
Reactome:67	Interleukin-3, 5 and GM-CSF signaling
Reactome:68	RNA Polymerase II Transcription Initiation
Reactome:69	RNA Polymerase II Transcription Initiation And Promoter Clearance
PID:11	cycling of ran in nucleocytoplasmic transport
Reactome:70	Formation of the HIV-1 Early Elongation Complex
PID:12	the 41bb-dependent immune response
HumanCyc:13	salvage pathways of pyrimidine ribonucleotides
Reactome:71	COPI Mediated Transport
Reactome:72	Golgi to ER Retrograde Transport
NetPath:2	IL1 signaling pathway
NetPath:2:1	IL-1 signaling pathway
PID:13	Inhibition of Host mRNA Processing and RNA Silencing
NetPath:3	EGFR1 signaling pathway
INOH:10	IL-5 signaling
NetPath:4	TSLP signaling pathway
Reactome:73	Autodegradation of the E3 ubiquitin ligase COP1
Reactome:74	RNA Pol II CTD phosphorylation and interaction with CE
Reactome:75	p53-Dependent G1 DNA Damage Response
Reactome:76	p53-Dependent G1/S DNA damage checkpoint
Reactome:77	Ubiquitin Mediated Degradation of Phosphorylated Cdc25A
Reactome:78	p53-Independent DNA Damage Response
Reactome:79	p53-Independent G1/S DNA damage checkpoint
Reactome:80	G1/S DNA Damage Checkpoints
Reactome:81	Mitotic Spindle Checkpoint
Reactome:82	Cell Cycle Checkpoints
Reactome:83	S Phase
Reactome:84	Cell Cycle, Mitotic
EHMN:2	De novo fatty acid biosynthesis
Reactome:85	Formation of RNA Pol II elongation complex
Reactome:86	Cell Cycle
Reactome:87	Glutathione synthesis and recycling
Reactome:88	SRP-dependent cotranslational protein targeting to membrane
Reactome:89	Synthesis of CL
INOH:11	IL-6 signaling
Reactome:90	Synthesis of PI
Reactome:91	Interleukin-6 signaling
Reactome:92	Formation of transcription-coupled NER (TC-NER) repair complex
Reactome:92:1	Formation of transcription-coupled NER repair complex
Reactome:92:2	TC-NER repair complex
HumanCyc:14	pyrimidine deoxyribonucleotides de novo biosynthesis I
Reactome:93	Transport of Glycerol from Adipocytes to the Liver by Aquaporins
PID:14	er associated degradation (erad) pathway
PID:14:1	er associated degradation pathway
PID:14:2	erad pathway
PID:15	c-src mediated regulation of Cx43 function and closure of gap junctions
NetPath:5	BCR signaling pathway
NetPath:5:1	B cell receptor signaling pathway
PID:16	Angiopoietin receptor Tie2-mediated signaling
PID:17	Arachidonate production from DAG
Reactome:94	Interleukin-7 signaling
Reactome:95	Signaling by Interleukins
HumanCyc:15	histidine degradation VI
Reactome:96	Phagosomal maturation (early endosomal stage)
Reactome:97	Latent infection of Homo sapiens with Mycobacterium tuberculosis
INOH:12	IL-7 signaling
Reactome:98	Amyloids
HumanCyc:16	glutamine degradation I
Reactome:99	Cholesterol biosynthesis
Reactome:100	Regulation of gene expression in beta cells
Reactome:101	Regulation of beta-cell development
Reactome:102	Activation of CaMK IV
Reactome:103	CREB phosphorylation through the activation of CaMKK
HumanCyc:17	fatty acid activation
Reactome:104	MHC class II antigen presentation
Reactome:105	Hydrolysis of LPE
HumanCyc:18	4-hydroxyproline degradation I
Reactome:106	Binding and entry of HIV virion
Reactome:107	RNA Polymerase II Transcription Elongation
Reactome:108	Cellular responses to stress
Reactome:109	Import of palmitoyl-CoA into the mitochondrial matrix
Reactome:110	Nonsense Mediated Decay Enhanced by the Exon Junction Complex
Reactome:111	Formation of the Early Elongation Complex
HumanCyc:19	CDP-diacylglycerol biosynthesis I
Reactome:112	Regulation of PAK-2p34 activity by PS-GAP/RHG10
INOH:13	Arginine Proline metabolism
PID:18	Signaling by BMP
Reactome:113	Regulation of ornithine decarboxylase (ODC)
Reactome:113:1	Regulation of ornithine decarboxylase
Reactome:113:2	Regulation of ODC
Reactome:114	RNA Polymerase I Promoter Opening
EHMN:3	Methionine and cysteine metabolism
EHMN:4	Selenoamino acid metabolism
EHMN:5	Tryptophan metabolism
EHMN:6	Tyrosine metabolism
EHMN:7	Urea cycle and metabolism of arginine, proline, glutamate, aspartate and asparagine
EHMN:8	Valine, leucine and isoleucine degradation
EHMN:9	Aminosugars metabolism
Reactome:115	Regulation of pyruvate dehydrogenase (PDH) complex
Reactome:115:1	Regulation of pyruvate dehydrogenase complex
Reactome:115:2	Regulation of PDH complex
Reactome:116	Pyruvate metabolism
EHMN:10	Galactose metabolism
EHMN:11	Glycolysis and Gluconeogenesis
EHMN:12	Pentose phosphate pathway
EHMN:13	Propanoate metabolism
EHMN:14	TCA cycle
PID:19	Signaling events mediated by Hepatocyte Growth Factor Receptor (c-Met)
PID:19:1	Signaling events mediated by Hepatocyte Growth Factor Receptor
PID:19:3	Signaling events mediated by HGFR
PID:19:2	Signaling events mediated by c-Met
EHMN:15	N-Glycan biosynthesis
EHMN:16	O-Glycan biosynthesis
EHMN:17	Proteoglycan biosynthesis
EHMN:18	3-oxo-10R-octadecatrienoate beta-oxidation
EHMN:19	Androgen and estrogen biosynthesis and metabolism
EHMN:20	Arachidonic acid metabolism
EHMN:21	Bile acid biosynthesis
EHMN:22	C21-steroid hormone biosynthesis and metabolism
Reactome:117	Gamma-carboxylation of protein precursors
Reactome:118	FGFR3b ligand binding and activation
Reactome:119	RNA Polymerase II Transcription
EHMN:23	Glycosphingolipid biosynthesis - ganglioseries
EHMN:24	Glycosphingolipid biosynthesis - globoseries
EHMN:25	Glycosphingolipid biosynthesis - lactoseries
EHMN:26	Glycosphingolipid biosynthesis - neolactoseries
EHMN:27	Glycosphingolipid metabolism
EHMN:28	Leukotriene metabolism
HumanCyc:20	tetrahydrobiopterin biosynthesis I
PID:20	Cell surface interactions at the vascular wall
EHMN:29	Omega-3 fatty acid metabolism
EHMN:30	Omega-6 fatty acid metabolism
EHMN:31	Phosphatidylinositol phosphate metabolism
EHMN:32	Prostaglandin formation from arachidonate
EHMN:33	Prostaglandin formation from dihomo gama-linoleic acid
PID:21	Activation of ATR in response to replication stress
HumanCyc:21	alanine biosynthesis II
EHMN:34	Squalene and cholesterol biosynthesis
EHMN:35	Trihydroxycoprostanoyl-CoA beta-oxidation
EHMN:36	Purine metabolism
EHMN:37	Pyrimidine metabolism
Reactome:120	FGFR1b ligand binding and activation
BioCarta:3	atm signaling pathway
EHMN:38	Porphyrin metabolism
EHMN:39	Vitamin A (retinol) metabolism
EHMN:39:1	retinol metabolism
EHMN:39:2	Vitamin A metabolism
EHMN:40	Vitamin B1 (thiamin) metabolism
EHMN:40:1	Vitamin B1 metabolism
EHMN:40:2	thiamin metabolism
EHMN:41	Vitamin B2 (riboflavin) metabolism
EHMN:41:1	Vitamin B2 metabolism
EHMN:41:2	riboflavin metabolism
EHMN:42	Vitamin B3 (nicotinate and nicotinamide) metabolism
EHMN:42:1	Vitamin B3 metabolism
EHMN:42:2	nicotinate and nicotinamide metabolism
EHMN:43	Vitamin B5 - CoA biosynthesis from pantothenate
EHMN:44	Vitamin B9 (folate) metabolism
EHMN:44:1	Vitamin B9 metabolism
EHMN:44:2	folate metabolism
EHMN:45	Vitamin C metabolism
EHMN:46	Vitamin D3 (cholecalciferol) metabolism
EHMN:46:1	Vitamin D3 metabolism
EHMN:46:2	cholecalciferol metabolism
Reactome:121	FGFR1c ligand binding and activation
Reactome:122	FGFR1 ligand binding and activation
EHMN:47	Xenobiotics metabolism
Reactome:123	FGFR2b ligand binding and activation
HumanCyc:22	GDP-glucose biosynthesis
PID:22	inhibition of cellular proliferation by gleevec
Reactome:124	FGFR2c ligand binding and activation
Reactome:125	FGFR2 ligand binding and activation
PID:23	Sema4D in semaphorin signaling
PID:24	Tight junction interactions
Reactome:126	Integrin cell surface interactions
Reactome:127	Signal Transduction
PID:25	Regulation of Commissural axon pathfinding by Slit and Robo
Reactome:128	FGFR3c ligand binding and activation
Reactome:129	FGFR3 ligand binding and activation
Reactome:130	Transport of gamma-carboxylated protein precursors from the endoplasmic reticulum to the Golgi apparatus
Reactome:131	FGFR4 ligand binding and activation
INOH:14	Histidine degradation
HumanCyc:23	epoxysqualene biosynthesis
Reactome:132	Trafficking of GluR2-containing AMPA receptors
Reactome:133	Trafficking of AMPA receptors
Reactome:134	betaKlotho-mediated ligand binding
Reactome:135	Removal of aminoterminal propeptides from gamma-carboxylated proteins
Reactome:136	Gamma-carboxylation, transport, and amino-terminal cleavage of proteins
Reactome:137	Klotho-mediated ligand binding
Reactome:138	FGFR ligand binding and activation
INOH:15	Purine nucleotides nucleosides metabolism
Reactome:139	Nonsense Mediated Decay Independent of the Exon Junction Complex
Reactome:140	Nonsense-Mediated Decay
Reactome:141	Eukaryotic Translation Elongation
HumanCyc:24	thyronamine and iodothyronamine metabolism
BioCarta:4	regulators of bone mineralization
PID:26	Formation of the HIV-1 Early Elongation Complex
Reactome:142	Hypusine synthesis from eIF5A-lysine
Reactome:143	Uncoating of the HIV Virion
Reactome:144	Vif-mediated degradation of APOBEC3G
Reactome:145	Transport of connexins along the secretory pathway
Reactome:146	FRS2-mediated cascade
BioCarta:5	sonic hedgehog receptor ptc1 regulates cell cycle
Reactome:147	Signaling by constitutively active EGFR
Reactome:148	Signaling by EGFR in Cancer
Reactome:149	PTM: gamma carboxylation, hypusine formation and arylsulfatase activation
Reactome:150	Phospholipase C-mediated cascade
NetPath:6	IL2 signaling pathway
NetPath:6:1	Interleukin-2 signaling pathway
BioCarta:6	the co-stimulatory signal during t-cell activation
PID:27	ARMS-mediated activation
HumanCyc:25	cholesterol biosynthesis I
BioCarta:7	regulation of spermatogenesis by crem
Reactome:151	The role of Nef in HIV-1 replication and disease pathogenesis
Reactome:152	Oligomerization of connexins into connexons
Reactome:153	Sema4D mediated inhibition of cell attachment and migration
HumanCyc:26	glutamate removal from folates
Reactome:154	Collagen formation
Reactome:155	Sodium/Proton exchangers
BioCarta:8	activation of pkc through g-protein coupled receptors
Reactome:156	Microtubule-dependent trafficking of connexons from Golgi to the plasma membrane
Reactome:157	Downstream signaling of activated FGFR
Reactome:158	Gap junction assembly
BioCarta:9	links between pyk2 and map kinases
Reactome:159	Abnormal metabolism in phenylketonuria
Reactome:160	PI3K/AKT Signaling in Cancer
Reactome:161	Disease
BioCarta:10	nerve growth factor pathway (ngf)
BioCarta:10:1	nerve growth factor pathway
BioCarta:10:2	ngf pathway
BioCarta:11	actions of nitric oxide in the heart
BioCarta:12	dicer pathway
PID:28	Generic Transcription Pathway
PID:29	IL2 signaling events mediated by PI3K
BioCarta:13	sumoylation as a mechanism to modulate ctbp-dependent gene responses
PID:30	Leading Strand Synthesis
PID:31	COPI Mediated Transport
Reactome:162	Progressive trimming of alpha-1,2-linked mannose residues from Man9/8/7GlcNAc2 to produce Man5GlcNAc2
Reactome:163	N-glycan trimming and elongation in the cis-Golgi
HumanCyc:27	tRNA splicing
HumanCyc:28	calcium transport I
INOH:16	JAK STAT Molecular Variation 1
Reactome:164	Serotonin Neurotransmitter Release Cycle
Reactome:165	Formation of annular gap junctions
Reactome:166	Gap junction degradation
Reactome:167	Gap junction trafficking
BioCarta:14	prion pathway
Reactome:168	Cation-coupled Chloride cotransporters
BioCarta:15	hop pathway in cardiac development
BioCarta:16	antisense pathway
BioCarta:17	il22 soluble receptor signaling pathway
HumanCyc:29	biotin-carboxyl carrier protein assembly
Reactome:169	Activation of ATR in response to replication stress
PID:32	Neurotransmitter Release Cycle
PID:33	igf-1 signaling pathway
BioCarta:18	mechanism of protein import into the nucleus
HumanCyc:30	oxidized GTP and dGTP detoxification
BioCarta:19	tnfr1 signaling pathway
Reactome:170	Oxygen-dependent Asparagine Hydroxylation of Hypoxia-inducible Factor Alpha
HumanCyc:31	glutaryl-CoA degradation
Reactome:171	Meiotic Recombination
Reactome:172	Acetylcholine Binding And Downstream Events
Reactome:173	Immunoregulatory interactions between a Lymphoid and a non-Lymphoid cell
Reactome:174	Spry regulation of FGF signaling
Reactome:175	Negative regulation of FGFR signaling
Reactome:176	Signaling by FGFR
Reactome:177	Regulation of Gene Expression by Hypoxia-inducible Factor
Reactome:178	AMPK inhibits chREBP transcriptional activation activity
Reactome:179	Signaling by FGFR in disease
PID:34	tumor suppressor arf inhibits ribosomal biogenesis
NetPath:7	IL3 signaling pathway
NetPath:7:1	Interleukin 3 signaling pathway
PID:35	FGFR3b ligand binding and activation
Reactome:180	Activation of BMF and translocation to mitochondria
HumanCyc:32	tryptophan degradation III (eukaryotic)
Reactome:181	RNA Polymerase I Transcription Termination
Reactome:182	RNA Polymerase I Transcription
Reactome:183	Activation of PUMA and translocation to mitochondria
HumanCyc:33	hypusine biosynthesis
HumanCyc:34	2-amino-3-carboxymuconate semialdehyde degradation to glutaryl-CoA
Reactome:184	Eukaryotic Translation Termination
Reactome:185	Translation
PID:36	Sema4D induced cell migration and growth-cone collapse
Reactome:186	Ligand-gated ion channel transport
Reactome:187	Virus Assembly and Release
Reactome:188	Adaptive Immune System
Reactome:189	Pentose phosphate pathway (hexose monophosphate shunt)
Reactome:189:1	Pentose phosphate pathway
Reactome:189:2	hexose monophosphate shunt
Reactome:190	Metabolism of carbohydrates
PID:37	Fanconi anemia pathway
Reactome:191	Ras activation uopn Ca2+ infux through NMDA receptor
Reactome:192	Localization of the PINCH-ILK-PARVIN complex to focal adhesions
Reactome:193	Regulation of Insulin Secretion by Fatty Acids Bound to GPR40 (FFAR1)
Reactome:193:1	Regulation of Insulin Secretion by Fatty Acids Bound to GPR40
Reactome:193:2	Regulation of Insulin Secretion by Fatty Acids Bound to FFAR1
INOH:17	GPCR signaling-G alpha i
Reactome:194	RSK activation
Reactome:195	CREB phosphorylation through the activation of Ras
Reactome:196	Glucagon signaling in metabolic regulation
PID:38	RSK activation
HumanCyc:35	eicosapentaenoate biosynthesis II (metazoa)
Reactome:197	PKA-mediated phosphorylation of key metabolic factors
Reactome:198	Insulin effects increased synthesis of Xylulose-5-Phosphate
Reactome:199	Activation of Chaperones by IRE1alpha
HumanCyc:36	choline biosynthesis III
Reactome:200	Oxygen-dependent Proline Hydroxylation of Hypoxia-inducible Factor Alpha
Reactome:201	Insulin Synthesis and Processing
Reactome:202	Unfolded Protein Response
PID:39	integrin signaling pathway
Reactome:203	PP2A-mediated dephosphorylation of key metabolic factors
HumanCyc:37	phenylethylamine degradation I
Reactome:204	ChREBP activates metabolic gene expression
Reactome:205	Integration of energy metabolism
PID:40	MyD88 cascade
HumanCyc:38	4-aminobutyrate degradation I
BioCarta:20	regulation of ck1/cdk5 by type 1 glutamate receptors
HumanCyc:39	thioredoxin pathway
PID:41	Regulation of the Fanconi anemia pathway
Reactome:206	SLC-mediated transmembrane transport
PID:42	Na+-dependent glucose transporters
PID:43	HIV-1 elongation arrest and recovery
HumanCyc:40	cholesterol biosynthesis III (via desmosterol)
Reactome:207	Striated Muscle Contraction
PID:44	Extrinsic Pathway
Reactome:208	snRNP Assembly
Reactome:209	Metabolism of non-coding RNA
Reactome:210	Gene Expression
Reactome:211	Phosphorylation of Emi1
BioCarta:21	regulation of p27 phosphorylation during cell cycle progression
HumanCyc:41	phenylalanine degradation I (aerobic)
Reactome:212	ADP signalling through P2Y purinoceptor 12
HumanCyc:42	glycerol degradation I
Reactome:213	Regulation of Insulin-like Growth Factor (IGF) Activity by Insulin-like Growth Factor Binding Proteins (IGFBPs)
Reactome:213:1	Regulation of IGF Activity by IGFBPs
Reactome:213:2	Regulation of IGF Activity by Insulin-like Growth Factor Binding Proteins
Reactome:213:3	Regulation of Insulin-like Growth Factor Activity by Insulin-like Growth Factor Binding Proteins
Reactome:213:4	Regulation of Insulin-like Growth Factor Activity by IGFBPs
PID:45	PDGF receptor signaling network
HumanCyc:43	sorbitol degradation I
BioCarta:22	p38 mapk signaling pathway
Reactome:214	Prolactin receptor signaling
Reactome:215	Nuclear signaling by ERBB4
Reactome:216	Tetrahydrobiopterin (BH4) synthesis, recycling, salvage and regulation
Reactome:216:1	Tetrahydrobiopterin synthesis, recycling, salvage and regulation
Reactome:216:2	BH4 synthesis, recycling, salvage and regulation
Reactome:217	eNOS activation and regulation
Reactome:218	Metabolism of nitric oxide
BioCarta:23	melanocyte development and pigmentation pathway
Reactome:219	Inactivation of APC/C via direct inhibition of the APC/C complex
Reactome:220	Inhibition of the proteolytic activity of APC/C required for the onset of anaphase by mitotic spindle checkpoint components
Reactome:221	Regulation of APC/C activators between G1/S and early anaphase
Reactome:222	Reverse Transcription of HIV RNA
BioCarta:24	tnfr2 signaling pathway
Reactome:223	ADP signalling through P2Y purinoceptor 1
Reactome:224	Metabolism of nucleotides
HumanCyc:44	methionine degradation I (to homocysteine)
Reactome:225	Phosphorylation of the APC/C
PID:46	Canonical Wnt signaling pathway
Reactome:226	Binding of RNA by Insulin-like Growth Factor-2 mRNA Binding Proteins (IGF2BPs/IMPs/VICKZs)
Reactome:227	G2 Phase
Reactome:228	Proton-coupled monocarboxylate transport
PID:47	NRIF signals cell death from the nucleus
INOH:18	Pyrimidine nucleotides nucleosides metabolism
BioCarta:25	neuroregulin receptor degredation protein-1 controls erbb3 receptor recycling
Reactome:229	Mitochondrial transcription termination
Reactome:230	Transcription from mitochondrial promoters
Reactome:231	Synthesis, Secretion, and Deacylation of Ghrelin
INOH:19	IL-3 signaling
Reactome:232	Diabetes pathways
INOH:20	JAK STAT pathway and regulation
Reactome:233	Thromboxane signalling through TP receptor
Reactome:234	Signal amplification
INOH:21	LIF signaling
HumanCyc:45	acetyl-CoA biosynthesis III (from citrate)
Reactome:235	2-LTR circle formation
Reactome:236	APC/C:Cdc20 mediated degradation of Cyclin B
Reactome:237	Signaling by FGFR4 mutants
PID:48	Assembly of the pre-replicative complex
Reactome:238	Autointegration results in viral DNA circles
Reactome:239	Integration of provirus
Reactome:240	Early Phase of HIV Life Cycle
NetPath:8	Kit Receptor signaling pathway
PID:49	Toll Like Receptor 5 (TLR5) Cascade
PID:49:1	Toll Like Receptor 5 Cascade
PID:49:2	TLR5 Cascade
HumanCyc:46	glycolysis I
Reactome:241	NCAM1 interactions
Reactome:242	NCAM signaling for neurite out-growth
Reactome:243	APC/C:Cdc20 mediated degradation of Securin
Reactome:244	Amino acid synthesis and interconversion (transamination)
Reactome:245	Activation of APC/C and APC/C:Cdc20 mediated degradation of mitotic proteins
BioCarta:26	ras-independent pathway in nk cell-mediated cytotoxicity
EHMN:48	Butanoate metabolism
Reactome:246	Conversion from APC/C:Cdc20 to APC/C:Cdh1 in late anaphase
Reactome:247	Phosphorylation of proteins involved in the G2/M transition by Cyclin A:Cdc2 complexes
Reactome:248	Cyclin A/B1 associated events during G2/M transition
Reactome:249	Transferrin endocytosis and recycling
Reactome:250	Iron uptake and transport
BioCarta:27	wnt lrp6 signalling
PID:50	CD28 dependent PI3K/Akt signaling
INOH:22	NGF signaling pathway
HumanCyc:47	inosine-5,-phosphate biosynthesis II
HumanCyc:48	arginine degradation VI (arginase 2 pathway)
HumanCyc:48:1	arginine degradation VI
HumanCyc:48:2	arginase 2 pathway
Reactome:251	Interconversion of 2-oxoglutarate and 2-hydroxyglutarate
Reactome:252	Cross-presentation of particulate exogenous antigens (phagosomes)
EHMN:49	Fructose and mannose metabolism
Reactome:253	Thrombin signalling through proteinase activated receptors (PARs)
Reactome:253:1	Thrombin signalling through proteinase activated receptors
Reactome:253:2	Thrombin signalling through PARs
HumanCyc:49	retinoate biosynthesis I
PID:51	Polymerase switching
HumanCyc:50	cardiolipin biosynthesis II
PID:52	Pyrimidine metabolism
Reactome:254	Multifunctional anion exchangers
HumanCyc:51	trehalose degradation II (trehalase)
Reactome:255	APC/C:Cdh1 mediated degradation of Cdc20 and other APC/C:Cdh1 targeted proteins in late mitosis/early G1
Reactome:256	APC/C-mediated degradation of cell cycle proteins
HumanCyc:52	L-serine degradation
Reactome:257	CREB phosphorylation through the activation of Adenylate Cyclase
PID:53	Signalling to ERKs
PID:54	RNA Polymerase II Transcription
Reactome:258	ARMS-mediated activation
Reactome:259	BoNT Light Chain Types A, C1, E cleave SNAP-25
NetPath:9	IL5 signaling pathway
NetPath:9:1	Interleukin-5 signaling pathway
BioCarta:28	role of nicotinic acetylcholine receptors in the regulation of apoptosis
INOH:23	Pyruvate metabolism
PID:55	Signalling to RAS
HumanCyc:53	thyroid hormone biosynthesis
PID:56	PKA activation in glucagon signalling
Reactome:260	Serotonin and melatonin biosynthesis
BioCarta:29	control of skeletal myogenesis by hdac and calcium/calmodulin-dependent kinase (camk)
BioCarta:29:1	control of skeletal myogenesis by hdac and calcium/calmodulin-dependent kinase
BioCarta:29:2	control of skeletal myogenesis by hdac and camk
HumanCyc:54	aspartate biosynthesis
Reactome:261	CDO in myogenesis
Reactome:262	Myogenesis
PID:57	C-MYC pathway
Reactome:263	p38MAPK events
Reactome:264	RIG-I/MDA5 mediated induction of IFN-alpha/beta pathways
BioCarta:30	inhibition of huntingtons disease neurodegeneration by histone deacetylase inhibitors
Reactome:265	AKT phosphorylates targets in the cytosol
PID:58	sprouty regulation of tyrosine kinase signals
PID:59	Thromboxane signalling through TP receptor
HumanCyc:55	protein citrullination
Reactome:266	Processing of DNA ends prior to end rejoining
Reactome:267	Branched-chain amino acid catabolism
Reactome:268	AKT phosphorylates targets in the nucleus
Reactome:269	Synthesis of PIPs at the ER membrane
INOH:24	Inositol phosphate metabolism
HumanCyc:56	ascorbate recycling (cytosolic)
Reactome:270	Signalling to p38 via RIT and RIN
Reactome:271	GPVI-mediated activation cascade
PID:60	Maturation of Notch precursor via proteolytic cleavage
Reactome:272	HIV-1 Transcription Initiation
Reactome:273	Synthesis of PC
BioCarta:31	cadmium induces dna synthesis and proliferation in macrophages
Reactome:274	Negative regulation of the PI3K/AKT network
Reactome:275	PIP3 activates AKT signaling
Reactome:276	Histidine catabolism
PID:61	IL3-mediated signaling events
HumanCyc:57	methylmalonyl pathway
Reactome:277	GAB1 signalosome
HumanCyc:58	lipoate biosynthesis and incorporation II
Reactome:278	RAF activation
PID:62	P2Y receptors
Reactome:279	Metabolism of folate and pterines
BioCarta:32	signal transduction through il1r
Reactome:280	Uptake of Oxygen and Release of Carbon Dioxide by Erythrocytes
Reactome:281	Frs2-mediated activation
Reactome:282	Metabolism of serotonin
HumanCyc:59	arginine biosynthesis IV
PID:63	G2/M DNA replication checkpoint
Reactome:283	Lysine catabolism
Reactome:284	PI and PC transport between ER and Golgi membranes
Reactome:285	ERKs are inactivated
Reactome:286	ERK/MAPK targets
Reactome:287	RAF phosphorylates MEK
Reactome:288	MEK activation
Reactome:289	Highly sodium permeable acetylcholine nicotinic receptors
Reactome:290	Role of second messengers in netrin-1 signaling
HumanCyc:60	ceramide biosynthesis
Reactome:291	Recruitment of NuMA to mitotic centrosomes
Reactome:292	Recruitment of mitotic centrosome proteins and complexes
Reactome:293	CREB phosphorylation
Reactome:294	Nuclear Events (kinase and transcription factor activation)
PID:64	DNA replication initiation
Reactome:295	Prolonged ERK activation events
Reactome:296	Signalling to ERKs
Reactome:297	ERK1 activation
HumanCyc:61	2-oxobutanoate degradation I
PID:65	Regulation of nuclear beta catenin signaling and target gene transcription
PID:66	Activation of Chaperones by IRE1alpha
INOH:25	Integrin signaling pathway
HumanCyc:62	cysteine biosynthesis/homocysteine degradation
HumanCyc:63	superpathway of methionine degradation
BioCarta:33	tgf beta signaling pathway
PID:67	Beta2 integrin cell surface interactions
HumanCyc:64	methylthiopropionate biosynthesis
Reactome:298	ERK2 activation
Reactome:299	ERK activation
Reactome:300	RAF/MAP kinase cascade
Reactome:301	Phenylalanine and tyrosine catabolism
INOH:26	B cell receptor signaling
BioCarta:34	signaling pathway from g-protein families
HumanCyc:65	methylglyoxal degradation I
Reactome:302	Unblocking of NMDA receptor, glutamate binding and activation
HumanCyc:66	alanine biosynthesis III
PID:68	FasL/ CD95L signaling
PID:69	Notch-mediated HES/HEY network
HumanCyc:67	beta-alanine degradation I
PID:70	Histidine catabolism
Reactome:303	Deposition of New CENPA-containing Nucleosomes at the Centromere
Reactome:304	RNA Polymerase II HIV-1 Promoter Escape
BioCarta:35	map kinase inactivation of smrt corepressor
Reactome:305	CREB phosphorylation through the activation of CaMKII
Reactome:306	Post NMDA receptor activation events
Reactome:307	Activation of NMDA receptor upon glutamate binding and postsynaptic events
Reactome:308	Cleavage of the damaged purine
Reactome:309	Depurination
Reactome:310	GRB2:SOS provides linkage to MAPK signaling for Intergrins
HumanCyc:68	branched-chain alpha-keto acid dehydrogenase complex
Reactome:311	Acetylcholine Neurotransmitter Release Cycle
INOH:27	Notch signaling pathway
Reactome:312	Loss of Nlp from mitotic centrosomes
Reactome:313	Loss of proteins required for interphase microtubule organization from the centrosome
Reactome:314	Centrosome maturation
Reactome:315	G2/M Transition
Reactome:316	Mitotic G2-G2/M phases
Reactome:317	Regulation of mitotic cell cycle
BioCarta:36	multi-step regulation of transcription by pitx2
Reactome:318	Base-free sugar-phosphate removal via the single-nucleotide replacement pathway
PID:71	Degradation of beta-catenin by the destruction complex
INOH:28	Tryptophan degradation
BioCarta:37	sprouty regulation of tyrosine kinase signals
PID:72	Purine catabolism
NetPath:10	IL6 signaling pathway
NetPath:10:1	Interleukin-6 signaling pathway
Reactome:319	Serine biosynthesis
Reactome:320	RNA Pol II CTD phosphorylation and interaction with CE
Reactome:321	p130Cas linkage to MAPK signaling for integrins
Reactome:322	Integrin alphaIIb beta3 signaling
Reactome:323	Adrenaline signalling through Alpha-2 adrenergic receptor
Reactome:324	Platelet Aggregation (Plug Formation)
Reactome:324:1	Platelet Aggregation
Reactome:324:2	Plug Formation
HumanCyc:69	leukotriene biosynthesis
HumanCyc:70	NAD biosynthesis II (from tryptophan)
Reactome:325	PKA activation
Reactome:326	PKA-mediated phosphorylation of CREB
Reactome:327	Glycogen synthesis
HumanCyc:71	tetrahydrofolate salvage from 5,10-methenyltetrahydrofolate
HumanCyc:72	NAD salvage pathway III
Reactome:328	Disinhibition of SNARE formation
BioCarta:38	fmlp induced chemokine gene expression in hmc-1 cells
INOH:29	FGF signaling pathway
HumanCyc:73	NAD salvage pathway II
Reactome:329	Synthesis of Ketone Bodies
Reactome:330	CaMK IV-mediated phosphorylation of CREB
Reactome:331	Carnitine synthesis
PID:73	aspirin blocks signaling pathway involved in platelet activation
Reactome:332	Recognition and association of DNA glycosylase with site containing an affected pyrimidine
EHMN:50	Di-unsaturated fatty acid beta-oxidation
Reactome:333	Utilization of Ketone Bodies
Reactome:334	Ketone body metabolism
Reactome:335	Uptake of Carbon Dioxide and Release of Oxygen by Erythrocytes
Reactome:336	O2/CO2 exchange in erythrocytes
Reactome:337	Cam-PDE 1 activation
Reactome:338	Calmodulin induced events
Reactome:339	CaM pathway
Reactome:340	DAG and IP3 signaling
Reactome:341	DAP12 signaling
INOH:30	insulin receptor signaling pathway
PID:74	Fatty acids
HumanCyc:74	acetone degradation I (to methylglyoxal)
NetPath:11	TNF alpha signaling pathway
NetPath:11:1	Tumor Necrosis Factor alpha signaling pathway
Reactome:342	GRB2 events in ERBB2 signaling
PID:75	Processive synthesis on the C-strand of the telomere
Reactome:343	Degradation of beta-catenin by the destruction complex
PID:76	Adenylate cyclase inhibitory pathway
PID:77	Removal of aminoterminal propeptides from gamma-carboxylated proteins
PID:78	estrogen responsive protein efp controls cell cycle and breast tumors growth
Reactome:344	Creatine metabolism
Reactome:345	Resolution of AP sites via the single-nucleotide replacement pathway
PID:79	PLC-mediated hydrolysis of PIP2
Reactome:346	Metabolism of amino acids and derivatives
Reactome:347	Biological oxidations
Reactome:348	Metabolism
Reactome:349	Highly calcium permeable postsynaptic nicotinic acetylcholine receptors
Reactome:350	Postsynaptic nicotinic acetylcholine receptors
HumanCyc:75	citrulline degradation
NetPath:12	IL-7 signaling pathway
NetPath:12:1	Interleukin-7 signaling pathway
Reactome:351	Cleavage of the damaged pyrimidine
Reactome:352	Autodegradation of Cdh1 by Cdh1:APC/C
Reactome:353	Base-Excision Repair, AP Site Formation
Reactome:354	Platelet degranulation
Reactome:355	Response to elevated platelet cytosolic Ca2+
Reactome:356	Platelet activation, signaling and aggregation
Reactome:357	Biosynthesis of the N-glycan precursor (dolichol lipid-linked oligosaccharide, LLO) and transfer to a nascent protein
Reactome:357:1	Biosynthesis of the N-glycan precursor and transfer to a nascent protein
Reactome:357:2	Biosynthesis of the N-glycan precursor (dolichol LLO) and transfer to a nascent protein
PID:80	Regulation of pyruvate dehydrogenase (PDH) complex
PID:80:1	Regulation of pyruvate dehydrogenase complex
PID:80:2	PDH complex
Reactome:358	Cyclin D associated events in G1
Reactome:359	Mitochondrial tRNA aminoacylation
NetPath:13	IL-9 signaling pathway
NetPath:13-1	Interleukin-9 signaling pathway
Reactome:360	APC-Cdc20 mediated degradation of Nek2A
Reactome:361	Synthesis of PE
HumanCyc:76	noradrenaline and adrenaline degradation
BioCarta:39	opposing roles of aif in apoptosis and cell survival
PID:81	Endogenous TLR signaling
HumanCyc:77	guanine and guanosine salvage I
PID:82	Class I PI3K signaling events
PID:83	nitric oxide signaling pathway
Reactome:362	COPII (Coat Protein 2) Mediated Vesicle Transport
Reactome:362:1	Coat Protein 2 Mediated Vesicle Transport
Reactome:362:2	COPII Mediated Vesicle Transport
Reactome:363	ER to Golgi Transport
HumanCyc:78	choline degradation I
BioCarta:40	keratinocyte differentiation
PID:84	Cytosolic sulfonation of small molecules
Reactome:364	PI-3K cascade
BioCarta:41	toll-like receptor pathway
Reactome:365	Phosphorylation of proteins involved in G1/S transition by active Cyclin E:Cdk2 complexes
Reactome:366	Cyclin E associated events during G1/S transition
Reactome:367	Formation of HIV-1 elongation complex containing HIV-1 Tat
Reactome:368	Tat-mediated elongation of the HIV-1 transcript
Reactome:369	Activation of IRF3/IRF7 mediated by TBK1/IKK epsilon
PID:85	Urea cycle
Reactome:370	Displacement of DNA glycosylase by APE1
PID:86	G2/M Checkpoints
INOH:31	Tyrosine metabolism
INOH:32	Folate metabolism
Reactome:371	IKK complex recruitment mediated by RIP1
Reactome:372	Abortive elongation of HIV-1 transcript in the absence of Tat
Reactome:373	HIV-1 Transcription Elongation
PID:87	Activation of BAD and translocation to mitochondria
Reactome:374	Inhibition of replication initiation of damaged DNA by RB1/E2F1
Reactome:375	Downstream signal transduction
PID:88	Serotonin and melatonin biosynthesis
EHMN:51	Linoleate metabolism
Reactome:376	Signalling to RAS
HumanCyc:79	tetrapyrrole biosynthesis II
Reactome:377	E2F-enabled inhibition of pre-replication complex formation
Reactome:378	E2F mediated regulation of DNA replication
Reactome:379	G1/S Transition
Reactome:380	Mitotic G1-G1/S phases
PID:89	Vasopressin-like receptors
HumanCyc:80	heme biosynthesis II
Reactome:381	TRAF6 mediated induction of TAK1 complex
Reactome:382	NFkB and MAP kinases activation mediated by TLR4 signaling repertoire
Reactome:383	MyD88-independent cascade
Reactome:384	Toll Like Receptor 3 (TLR3) Cascade
Reactome:384:1	Toll Like Receptor 3 Cascade
Reactome:384:2	TLR3 Cascade
Reactome:385	Synthesis of PG
Reactome:386	Dopamine receptors
Reactome:387	HIV-1 elongation arrest and recovery
Reactome:388	Removal of DNA patch containing abasic residue
Reactome:389	Resolution of AP sites via the multiple-nucleotide patch replacement pathway
Reactome:390	Resolution of Abasic Sites (AP sites)
Reactome:390	Resolution of Abasic Sites
Reactome:390	Resolution of AP sites
Reactome:391	Base Excision Repair
NetPath:14	ID signaling pathway
NetPath:14:1	Inhibitor of DNA binding signaling pathway
Reactome:392	ISG15 antiviral mechanism
Reactome:393	Antiviral mechanism by IFN-stimulated genes
HumanCyc:81	purine nucleotides de novo biosynthesis II
INOH:33	PDGF signaling pathway
[truncated: 4,362 more rows]
