# Supplementary material for: PathNER: a tool for systematic identification of biological pathway mentions in the literature
Source: BMC Syst Biol. 2013 Oct 16;7(Suppl 3):S2. doi: 10.1186/1752-0509-7-S3-S2 (PMC3852116; doi:10.1186/1752-0509-7-S3-S2)
Supplement: Additional file 3 — AD corpora. The corpora are compressed in the .tar.gz file. Once decompressed, you will get four separate .txt files. Each txt file contains multiples lines of PubMed IDs or PubMed Central IDs, one ID per line. [file 1752-0509-7-S3-S2-S3.zip]

Archive with 2 entries (2 files):
- alz_articles_arf_pmids.txt
- alz_articles_arf_pmcids.txt
