# Supplementary material for: PathNER: a tool for systematic identification of biological pathway mentions in the literature
Source: BMC Syst Biol. 2013 Oct 16;7(Suppl 3):S2. doi: 10.1186/1752-0509-7-S3-S2 (PMC3852116; doi:10.1186/1752-0509-7-S3-S2)
Supplement: Additional file 3 — AD corpora. The corpora are compressed in the .tar.gz file. Once decompressed, you will get four separate .txt files. Each txt file contains multiples lines of PubMed IDs or PubMed Central IDs, one ID per line. [file 1752-0509-7-S3-S2-S3.zip › alz_articles_arf_pmids.txt]

22552903
22626851
22677258
22699906
22699908
22674261
22654059
22660329
22586122
22592800
22622580
22578498
22573671
22566505
22566582
22566581
22541439
22517108
22529236
22232660
22406537
22476197
22366723
22305861
22464332
22457485
22323736
22445347
22445348
22403062
22431837
22156579
22388814
22397651
22399772
22399757
22357717
22193532
22366796
22170863
22378880
22351850
22332151
22332161
22236802
22316444
22278060
22323718
22323707
22332189
22218879
22261206
22009379
22286308
22302812
22279231
22279212
22235092
22235087
22232050
22189451
22232206
22232349
22312444
22312439
22213792
22279548
22179788
22265587
22328928
22491322
22196329
22169537
22159129
22159117
22159114
22042871
21397462
21992552
22159054
21825215
22131428
22009197
22090477
22072656
22049429
22049421
21747008
21747004
22002422
22084131
22038908
22031444
22031884
21976528
21873225
21841774
21555601
21555604
21886162
21705906
21841800
21865539
21865451
21825135
21844361
21849536
21796118
21828324
21784978
21816272
21813692
21813677
21700581
21825236
21725313
21482915
21764118
21795536
21771893
21771894
21757228
21775587
21730160
21712440
21753176
21753171
21709248
21677644
21734300
21734277
21685912
21459773
21487023
19660834
21715678
21640374
21636279
21632484
21670398
21472771
21738488
21738487
21532579
21411544
21454603
21454607
21613622
21613623
21613495
21613482
21613497
21593310
21562267
21543615
21543606
21543591
21441921
21460840
21460841
21555638
21514248
21514250
21514249
21514247
21525299
21389984
21451522
21490216
21467285
21436112
21451035
21383152
21411641
21403675
21368173
21209097
21385716
21376239
21368062
21357834
21136067
21258327
21059989
21147781
21414900
21335237
21330548
21325519
21325529
21285369
21282661
21148560
21295279
21307265
21307267
21115476
21289194
21289198
19329226
21300946
21320988
21300948
21387370
21258392
21270887
21273426
21245183
21178097
21228179
21228171
21215375
21113149
21209202
21209194
20833873
21427723
22194817
22204380
22194796
21151119
21149866
21654636
22223828
21149712
21148344
21172610
21159973
21159959
21159946
21115843
20847045
20929727
20739292
20962290
20966215
20956308
20953194
20935652
20846908
20864679
20944075
20837536
20837517
20829454
20926834
20920788
20855613
20729148
20801718
20801717
20881129
20798282
20869593
20720189
20817278
20826675
20733075
20811458
18926603
20862329
20740007
20739545
20720123
20720106
20720132
20679249
20668263
20538376
20697045
20339023
20209626
20610750
20479234
20335313
20197096
20505094
20484626
20484632
20484628
20428114
20460622
20463236
20448184
20445057
20404173
20457961
20198479
20457965
20348957
20403962
20356829
20231468
20231471
20308552
20305648
20189881
20231448
20231476
20335454
20237255
20147621
19833321
20219993
20203178
20203200
18486992
20032300
20130175
20130173
20133839
20062056
20107079
20080541
20054010
20071510
20371462
20332507
20332510
20061638
20049331
20711477
20209079
19631758
19571734
20037581
19823761
20634593
20007371
19928774
19923550
20005821
20007471
19996185
19951690
19935655
19703562
19906985
19615450
19907078
19940172
19897719
19923278
19779148
19914182
19889996
19833869
19834067
19786858
19838174
19838177
19654187
20049742
19608551
19828817
19812343
19805156
19822780
19717642
19734903
19734902
19778514
19782030
19776284
19752451
19805234
19748341
19748335
19738171
19787032
19539742
19710325
19710322
19692615
19342064
19633196
19657023
19622727
19470201
19640477
19622817
19625522
19581601
19605830
19605829
19523877
19527190
19376612
19503072
19360898
19555648
19553447
19553436
19515914
19458225
19458211
19416837
19282288
19414612
19433663
19475670
19349228
19042931
19299585
19276086
19342441
19363289
19357304
19339712
19346482
19376066
19369565
19357288
19321751
19321417
19304802
19342591
19339596
19318468
19296504
19287391
19282473
19295151
19295162
19295161
19246392
19286555
19228947
19223593
19328456
19182805
19198615
18632739
19251629
19242475
18957434
19225519
19228967
19196968
19213921
19211893
19211887
19188609
19074428
19164579
19164538
19136949
19138567
19122666
19139910
19098903
19260027
19176801
19176820
19164591
19167330
19013469
19129379
19126811
19104051
19412541
19542629
20041192
20041162
19118814
18410407
19581723
19847047
19118188
19118172
19109907
19109498
19091971
19047560
19038214
19015485
18987198
18987184
18987201
18987185
18987181
19001171
19046567
18945886
18802446
18953116
18695050
18802001
18757748
18704197
18669512
18669821
18755980
18760694
18574238
18714062
18716221
18701698
18657855
18667232
18669654
18695053
17995921
18587388
17400334
18568035
18596919
18584785
18667150
18481275
18640457
18640458
18525029
18614028
18509095
18468996
18596167
18596154
18556397
18474729
18591429
18585350
18579078
18577732
18559859
18566287
18562609
18562603
18555774
18548070
18549781
18488016
18544724
18541914
18524908
18505838
18497889
18511942
18516051
18566660
18454144
18467692
18454154
18511691
18492803
18480253
18443288
18463291
18479180
18463254
18391961
18391962
18391963
18391946
18474740
18448646
18448652
18434550
18434538
18436784
18417702
18417708
18391196
18400162
18385378
18385314
18344992
18375754
18413480
18343778
18298677
18189141
18309045
18305152
18305170
18300294
18278038
18310554
18297066
18297067
18057069
18272491
18272688
18250315
18238903
18256671
18256261
18230723
17894374
18216876
18216194
17761549
17884188
17953662
18628954
18439297
17720802
17934213
18182109
18059262
18066057
18084291
17953673
18523548
18461171
18159057
18093519
18094238
18077357
17980964
18083105
17942401
18077675
18057195
18042730
17698211
17982457
18026096
18076286
18055549
18037885
17895400
17955233
17826768
18026102
18026100
18026097
18042918
18003925
18044984
17911105
18003904
17855343
18003852
17989220
17991865
17855360
17989306
16930778
17727636
17928318
17965777
17934472
17704509
17973577
17716969
17956719
17928437
17911251
17914039
17920016
17913918
17895381
17909128
17880003
17923630
17923627
17923632
17698153
17615170
17727639
17717139
17898208
17898224
17881561
17880892
17878420
17875915
17646164
17761551
17785178
17941703
17721511
17694066
17764635
17544378
17784787
17761882
17724122
17573346
17715348
17548355
17698010
17698009
17699670
17698783
17686982
17565981
17562708
17687027
17664291
17632506
17592044
17760499
17616482
17595112
17664405
17588900
17640880
17637672
17634375
17581637
17506994
17610815
17611540
17611268
17592139
17591969
17576410
17522104
17529984
17558391
17596434
17573534
17563384
17551018
17556541
17562829
17553421
17553422
17553989
17549256
16769157
17517623
17468743
17478722
17463094
17470753
17435754
17366635
17420446
17308309
17284452
17410168
17322876
17420311
17420320
17474819
17351623
17376970
17359920
17360908
17360897
17360474
17353389
17353378
17210801
17304350
17353377
17289941
17296550
17296554
17296549
17287515
17270732
17270731
17187063
17167789
17220890
17242369
17251419
17227870
17234951
17224403
17234594
17215369
17215356
17197420
17971867
17210817
17953774
17640385
17367539
17190607
17192425
17190939
17182789
17179457
17158800
17174898
17145504
17121991
17116874
17192927
17115048
17183151
17012232
17122850
17110330
17088211
17088210
17081980
17055784
17052657
17062754
16990514
17065436
17053149
17035647
17018285
17023659
17021169
17030655
16849325
16959576
16936277
16844381
16943563
16862116
16862115
16908860
16751189
16766195
16837572
16794039
16825573
16815330
16815329
16799555
16648635
16801647
16785436
16777606
16625204
16625205
16763046
16738255
16531402
16724068
16713961
16698938
16511867
16648133
16672644
16636269
16641106
16604074
16682538
16682537
16682536
16632311
16443603
16624948
16426772
16598260
16597739
16552612
16571759
16434391
16541076
16504943
16401644
16488378
16372280
16377636
16476660
16385556
16446437
16449385
16461276
16449386
16452662
16461860
16461859
16461855
16461857
16344336
16415866
16407971
16407979
16282321
16421561
16421297
16407541
16407538
16384915
16389197
16385451
16300414
16369530
16207713
16207708
16207707
16364896
16354912
16337919
16251272
16279840
16125396
16344340
16229831
16306400
16154999
16103124
16269331
16227987
15936948
16227967
16239972
16251967
16221845
16208376
16207876
16159306
16216935
16216938
16136043
16192374
16172374
16177050
16155124
16157276
16002400
16014629
16148936
16139213
15987683
15992373
16048372
16116430
16123299
16120771
16093313
16102539
16102527
16052209
16000317
16096062
16051701
16216936
16131734
16049335
16025111
16049337
15923191
16049170
16009939
16039562
16033885
16020738
16020737
16009139
16009757
16015352
16039528
15994560
15987951
15967987
15961540
15831501
15951428
15953415
15959507
15829527
15933194
15930395
15880109
16006665
15831717
15894613
15718241
15834426
15806102
15834427
15852017
15821747
15728175
15848797
15811941
15793589
15768036
15746389
15797547
15766532
15744309
15748850
15748844
15745965
15661755
15731448
15728830
15713105
15705720
15710903
15590663
15721236
15716955
15721235
15695586
15668737
15673661
15592431
15615853
15608634
15489232
15608062
15598740
15591351
15607982
15603737
15576511
15572109
15574741
15578094
15576490
15543156
15364924
15347685
15541308
15536110
15537891
15385542
15345711
15316009
15322109
15322100
15507493
15502874
15502868
15475950
15322084
15473963
15483602
15477536
15466480
15388848
15448688
15454086
15383837
15383276
15269218
15269217
15383516
15365176
15350220
15340159
15339646
15311281
15331662
15333840
15288432
15310905
15294142
15294141
15314651
15205477
15184901
15207239
15207240
15190254
15213206
15213207
15190179
15197276
15181200
15182724
15184603
15173829
15147524
15146184
15163410
15060285
15105460
15157417
15164064
15164063
15087508
15128939
15131306
15120069
15118092
15054070
15146243
15044753
14985362
15069204
15087549
15084661
15084655
15068806
15066262
15071107
15034169
15064418
15056277
14962978
15056716
15070770
15037693
15007167
14715666
14699153
15014121
15014117
15014129
14993615
15006350
14752167
14981268
14991808
15070736
14985749
14985763
14981176
14980204
14970312
14769913
14769920
14983046
14766981
14594945
14749517
14766175
14760408
14745448
14760408
14730359
14730301
15037022
14747503
14732699
14698294
14741101
14734594
14718715
14715132
14688411
14732624
14697206
14697205
14697204
14687548
14687544
14570706
14657499
14615545
14657500
14657444
14634645
14677633
14676042
14617772
14617773
14631045
14627648
14506131
14622574
14622586
14596589
14581618
14535955
14655926
14593171
14593181
14642273
14586010
14586007
14569018
14566063
12913006
14574408
14562104
12944419
14530399
14523244
14526083
14523085
14502203
14519670
12970516
14527432
14527431
14506116
13678586
12925731
12925848
12881722
12930788
12888622
12872001
12796482
12761214
12920299
12917692
12917687
12907804
12904458
12906797
12855764
12881482
12859672
12897211
12891676
12891359
12895417
12890786
12869766
12873381
12873380
12860573
12824464
12847155
12873849
12808450
12815136
12801237
12836766
12832546
12783912
12805290
12793519
12783420
12787505
12649271
12787504
12771112
12771113
12748381
12740439
12761548
12761533
12765608
12765607
12750521
12750520
12757707
12732730
12741986
12730604
12669033
12704391
12679784
12714745
12690204
12702875
12695498
12691659
12682308
12686070
12672860
12665571
12709467
12707067
12684440
12641729
12707064
12640446
12598899
12618962
12612547
12634421
12627226
12640146
12642658
12670422
12660385
12660785
12641446
12657655
12522139
12501252
12551931
12621436
12628165
12589027
12604778
12591949
12591954
12601150
12629183
12471034
12594315
12597857
12566568
12563035
12598614
12586942
12575948
12552120
12574429
12574416
12574428
12580705
12554684
12560553
12552040
12553913
12464614
12540902
12522269
12529507
12522270
12517232
12506200
12506199
12447348
12514700
12469128
12459736
12490529
12514198
12393895
12481027
12475931
12495618
12486146
12456886
12444255
12374855
12445809
12456643
12451108
12490942
12490949
12426573
12386336
12386337
12451209
12198135
12297508
12434053
12427834
12408720
12413371
12433260
12402251
12414533
12417655
12379850
12379846
12368914
12410314
12376616
12388777
12374847
12198112
12408865
12368474
12388586
12376704
12367530
12357247
12244210
12244328
12360291
12360295
12353028
12297048
12354397
12192088
12359148
12196555
12223024
12145638
12161747
12205649
12198546
12198535
12186600
12119410
12183632
12177216
12177198
12177206
12177369
12176325
12160362
12145324
12149470
12119423
12147673
12161654
12161648
12125077
12210782
12164721
12151510
12089530
12136057
12130773
12124613
12150997
12105320
12084819
12089549
12089558
12110170
12055631
12042777
12076219
12076218
12070348
12084935
12077416
12077215
12086639
12036342
12112090
12112088
11992114
12042811
12045141
12056933
12062019
12062020
12032347
12015594
12062036
12062037
11847218
11986659
11967566
11953752
11967567
11981560
12112102
11941374
11959919
11971085
11971084
11809755
11932745
11932737
11932748
11917105
11917117
11889469
11949704
11939895
11875758
11923443
11923434
11925563
11910111
11916484
11901170
11896164
11881998
11880627
11867728
11880497
11880515
11880504
11854752
11890840
11875571
11879646
11842206
11844848
11851541
11814781
11818564
11788820
11823645
11724784
11843691
11835370
11786607
11790115
11792860
11792857
11784794
11756667
11780111
11756496
11790632
12658818
11706389
11756603
11606569
11732920
11726200
11559702
11740561
11738035
11726544
11810277
11794217
11698669
11551913
11710888
11701929
11700559
11709151
11694153
11689468
11606625
11715026
11544248
11683992
11522774
11483593
11473109
11572944
11580253
11584272
11592856
11466313
11580892
11483588
11549726
11549733
11567612
11526211
11528419
11559310
11553691
11545668
11520861
11517249
11511720
11831465
11517237
11520194
11524469
11524467
11520988
11520987
11525745
11554609
11507641
11507642
11487626
11513911
11408475
11493922
11397796
11479594
11476599
11487050
11485902
11483961
11520181
11506396
11479569
11438811
11470902
11408621
11468305
11476837
11408619
11438712
11438580
11431533
11441186
11342534
11337485
11425896
11424194
11418222
11525331
11439185
11425871
11416218
11408299
11404403
11404397
11279122
11278416
11459061
11384236
11381127
11389183
11389157
11384622
11515782
11409420
11406613
11430801
11436125
11369938
11385507
11381259
11375493
11375494
11371646
11323118
11342677
11342684
11296263
11342683
11309494
11278841
11331414
11329064
11378242
11378241
11484812
11312286
11331880
11306619
11306609
11306611
11278111
11152691
11152688
11299325
11343650
11303790
11259657
11264541
11257498
11268214
11248079
11242064
11085987
11222652
11238715
11182472
11224536
11224535
11255443
11255456
11226248
11226247
11182300
11172053
11239394
11164808
11085995
11162238
11159192
11207825
11220736
11157072
11175792
11158633
11158678
11160418
11226152
11150486
11150482
11121879
11013232
11134525
11134902
11150356
11182240
11168528
11198283
11208902
11099491
11013240
11007782
11125144
11125143
11125142
11119687
11119686
11110737
11120756
11102510
11122341
11140686
11140685
11140684
11117548
10956649
11069287
11076514
11089820
11062131
10915801
11081516
11089577
11079549
11144355
11089579
11124427
11056541
11050120
11062468
11050115
11052933
10924510
11021803
10801872
11030795
11026440
10986041
11220789
11079778
11015815
10993067
10978169
11055438
11030342
10936198
11007476
10936205
10821838
10936206
10856299
10944193
10816583
10953178
10953177
10944562
10931940
10934251
10932182
10934145
10932230
10922078
10913285
10904116
10913280
10908610
10869235
10964604
10908893
10887202
10749877
10869421
10888878
10894219
10888876
10885656
10878813
10880403
10878808
10854289
10801774
10879540
10861023
10747881
10764737
10851363
10841784
10864326
10841577
10818140
10818128
10867781
10850703
10867777
10886329
10852539
10811883
10822429
10811879
10801983
10830966
10811821
10799482
10805803
10805776
10802781
10797534
10784462
10781099
10781096
10734005
10764048
10762153
10768568
10731508
10742146
10737616
10783238
10737598
10771010
10727245
10725383
10713108
10720273
10706614
10720281
10694577
10702315
10684867
10867200
10809936
10714659
10693932
10735393
10716257
10867217
10702411
10676851
10681533
10681545
10697060
10683441
10678833
10662826
10662829
10679792
10677483
10680787
10680786
10652302
10655101
10648435
10655508
10681076
10882062
10681271
10681402
10682216
10644715
10668686
10668712
10632585
10678753
10638761
10631151
10662539
11193154
10623648
10632234
10662688
10587574
10794848
10651022
10634454
10617129
10974424
10828533
10604467
10587643
10531052
10408445
10206644
10206645
9636220
9641683
9629852
9580659
9600986
9450754
9354339
9052708
9055862
8986743
8938131
8878479
8849730
8837617
8709781
8705854
8699259
8755489
8592548
8574969
7651536
7638622
7638621
7596406
7566338
7845465
7857652
7826280
7709732
7696596
7983034
7964748
7969426
7946342
7916070
8191290
8309564
8059598
7522386
8265668
8248225
8377009
8220435
8346443
8393323
8331388
8513491
8460956
8446635
8446617
8434881
8424174
7678698
8423884
1288359
1465129
1303289
1438289
1279693
1411576
1439760
1383826
1406936
1302033
1455056
1459317
1608449
1587857
1625800
1346802
1736183
1786532
1925564
1789684
1910274
1961359
1709023
1671712
2029618
1759558
2218531
1971458
2111583
2111584
2110384
2360787
1691865
2105469
1689489
1963537
2518372
2817839
2529544
2808689
2506449
2475254
2474201
2560640
2494667
2466390
2690101
2483104
3140239
3139259
2457949
2968652
3131773
3132715
2900758
3282239
3257719
3122323
3059748
2453810
3122646
2960019
3477820
3606042
3035574
2881985
3033674
3572454
3029875
2950593
3810169
2949367
2880399
2880184
2881207
3541938
3098926
2424016
2424015
3084478
3083509
2423512
2423928
3159021
6610841
6375662
6538056
6683919
7046051
7058341
6812382
7283399
7283403
51325
51183
51460
54472
4202280
4114032
5505685
4237656
5707082
6039977
14188276
