# Supplementary material for: PathNER: a tool for systematic identification of biological pathway mentions in the literature
Source: BMC Syst Biol. 2013 Oct 16;7(Suppl 3):S2. doi: 10.1186/1752-0509-7-S3-S2 (PMC3852116; doi:10.1186/1752-0509-7-S3-S2)
Supplement: Additional file 3 — AD corpora. The corpora are compressed in the .tar.gz file. Once decompressed, you will get four separate .txt files. Each txt file contains multiples lines of PubMed IDs or PubMed Central IDs, one ID per line. [file 1752-0509-7-S3-S2-S3.zip › alz_articles_arf_pmcids.txt]

PMC50421
PMC50441
PMC53515
PMC323661
PMC323662
PMC286936
PMC298116
PMC458385
PMC304795
PMC305050
PMC280359
PMC280459
PMC282182
PMC397973
PMC280085
PMC299203
PMC47947
PMC48122
PMC46003
PMC46027
PMC27787
PMC22742
PMC1868613
PMC1288326
PMC15568
PMC26455
PMC16026
PMC1876840
PMC16029
PMC16286
PMC18329
PMC18333
PMC18571
PMC25793
PMC25852
PMC2174559
PMC18554
PMC18533
PMC18754
PMC16593
PMC1287185
PMC16675
PMC1850215
PMC2771162
PMC16862
PMC16930
PMC1850140
PMC27620
PMC2831477
PMC2724764
PMC1287893
PMC27175
PMC15059
PMC27547
PMC387254
PMC14573
PMC14748
PMC1850303
PMC29359
PMC140191
PMC30146
PMC30147
PMC30654
PMC31200
PMC33303
PMC33296
PMC33469
PMC34454
PMC1734889
PMC32306
PMC34695
PMC2150733
PMC37524
PMC55417
PMC1850561
PMC1737566
PMC1084035
PMC58582
PMC59799
PMC61079
PMC384894
PMC3025284
PMC117581
PMC117373
PMC117420
PMC122238
PMC122363
PMC122414
PMC379130
PMC122420
PMC2173473
PMC123712
PMC123710
PMC122954
PMC3029097
PMC124328
PMC1383741
PMC124372
PMC123137
PMC124407
PMC123249
PMC125059
PMC125060
PMC2173840
PMC125009
PMC129370
PMC130613
PMC129794
PMC137824
PMC139903
PMC137916
PMC137904
PMC1850783
PMC138600
PMC136957
PMC138563
PMC139181
PMC139214
PMC140945
PMC140968
PMC141063
PMC141014
PMC141043
PMC2745302
PMC298781
PMC149901
PMC149952
PMC151440
PMC151373
PMC151372
PMC1975817
PMC151435
PMC151406
PMC1180345
PMC153065
PMC153084
PMC153051
PMC152563
PMC2172865
PMC156353
PMC164455
PMC164523
PMC3004429
PMC166260
PMC170905
PMC187908
PMC3220623
PMC170959
PMC187753
PMC166298
PMC193576
PMC3026566
PMC218777
PMC218776
PMC240747
PMC240742
PMC263865
PMC283568
PMC283567
PMC1780172
PMC314177
PMC327153
PMC341849
PMC357065
PMC357071
PMC357074
PMC357053
PMC2730165
PMC365699
PMC356987
PMC373491
PMC384720
PMC387320
PMC404095
PMC384765
PMC384799
PMC406479
PMC419667
PMC406531
PMC428480
PMC438998
PMC438994
PMC509297
PMC1201506
PMC2442162
PMC516572
PMC518852
PMC517824
PMC521943
PMC2172520
PMC521171
PMC521177
PMC524264
PMC536019
PMC529285
PMC539738
PMC544899
PMC539732
PMC536055
PMC544048
PMC544607
PMC548981
PMC549455
PMC549444
PMC1449881
PMC556303
PMC1140443
PMC1149500
PMC1150897
PMC1166615
PMC1364535
PMC1174919
PMC1574647
PMC1373682
PMC1181540
PMC2813488
PMC1603574
PMC1603563
PMC1181239
PMC1187942
PMC1189325
PMC1562327
PMC2409196
PMC1224623
PMC1216331
PMC1216836
PMC2862231
PMC1257538
PMC1266160
PMC1283364
PMC1288039
PMC1326180
PMC1380225
PMC1383521
PMC1383510
PMC1413647
PMC1413666
PMC1413665
PMC2846286
PMC1458989
PMC1459029
PMC1459546
PMC1472455
PMC1479867
PMC1983366
PMC2983090
PMC1544060
PMC1550768
PMC1698828
PMC3241869
PMC1621108
PMC1750862
PMC1784006
PMC1654132
PMC1693730
PMC2669898
PMC1850952
PMC1748258
PMC1876765
PMC2910591
PMC1766397
PMC1783398
PMC1766335
PMC2657343
PMC1855201
PMC1783140
PMC1821121
PMC1785268
PMC1794119
PMC1820705
PMC1832188
PMC2639214
PMC1871870
PMC3139463
PMC1863491
PMC1890525
PMC2002507
PMC1878531
PMC1965571
PMC2587162
PMC1973166
PMC3265970
PMC1888796
PMC1890560
PMC1904148
PMC2747787
PMC1914106
PMC1941603
PMC1924896
PMC1899186
PMC2080672
PMC2117553
PMC2441763
PMC1955446
PMC1941499
PMC2118680
PMC1948904
PMC2936449
PMC1994817
PMC2215388
PMC2215770
PMC1988879
PMC2064547
PMC1952204
PMC2782470
PMC1959381
PMC3594777
PMC2597538
PMC2000537
PMC2735194
PMC1994138
PMC2650497
PMC2042206
PMC2045076
PMC3197839
PMC1976335
PMC2214725
PMC2040315
PMC2040216
PMC2043051
PMC2084314
PMC2366938
PMC2141850
PMC2141909
PMC2148273
PMC2082649
PMC2111123
PMC2121110
PMC2154470
PMC2199268
PMC2235867
PMC2234348
PMC2234197
PMC2538895
PMC2538879
PMC2902235
PMC3264491
PMC2268196
PMC2814454
PMC2268791
PMC2265182
PMC2688655
PMC2895310
PMC2278213
PMC2291091
PMC2311361
PMC2532986
PMC2656682
PMC2390913
PMC2605177
PMC2685151
PMC2359814
PMC2359789
PMC2396156
PMC2383971
PMC3062628
PMC2853173
PMC2358976
PMC3315282
PMC2383936
PMC2408427
PMC2925195
PMC2375946
PMC2386077
PMC2573460
PMC2652570
PMC2396671
PMC2391284
PMC2396558
PMC2443785
PMC2649699
PMC2390852
PMC2586000
PMC2430357
PMC2678541
PMC2493297
PMC2494862
PMC2438386
PMC3329761
PMC2806059
PMC2409978
PMC2772133
PMC2581898
PMC2495086
PMC2577842
PMC2442205
PMC2676733
PMC2441853
PMC2444024
PMC2638813
PMC2854470
PMC2578820
PMC2724905
PMC2504800
PMC2682361
PMC2597474
PMC2515383
PMC2736784
PMC2577829
PMC2527349
PMC3489017
PMC2680286
PMC3372084
PMC2643502
PMC2688404
PMC2636844
PMC2830092
PMC2650711
PMC2677792
PMC2649726
PMC2635050
PMC2654279
PMC2606903
PMC2743894
PMC2667382
PMC2693334
PMC2673049
PMC2668056
PMC2812922
PMC2814800
PMC2873177
PMC2635791
PMC2635782
PMC2633563
PMC2805151
PMC2857410
PMC2768399
PMC2683786
PMC2634809
PMC2650114
PMC2838375
PMC2661568
PMC2750039
PMC2651236
PMC2677572
PMC2656196
PMC2768429
PMC2748841
PMC2647980
PMC2884172
PMC2763631
PMC2673283
PMC2676015
PMC2664056
PMC2728497
PMC2844765
PMC2669751
PMC2678874
PMC2696350
PMC2740474
PMC2659170
PMC2661754
PMC2667037
PMC2667087
PMC2891164
PMC2713369
PMC2823371
PMC2665196
PMC2886795
PMC2705291
PMC2678478
PMC2730994
PMC2673864
PMC2688812
PMC2691647
PMC2737680
PMC2671606
PMC2700400
PMC2683130
PMC2718788
PMC2740839
PMC2828870
PMC2726961
PMC2759694
PMC2871319
PMC2702854
PMC2837131
PMC2715538
PMC2778270
PMC2928998
PMC2748890
PMC2971697
PMC2722323
PMC3411546
PMC2888804
PMC2715325
PMC2738994
PMC2758146
PMC2763626
PMC2891865
PMC2756291
PMC2760256
PMC2751556
PMC2845877
PMC2848584
PMC2830152
PMC2863341
PMC2778845
PMC2819325
PMC2789838
PMC2783989
PMC2742897
PMC2746125
PMC2747222
PMC2808119
PMC2761951
PMC2789212
PMC2829379
PMC2762420
PMC2774073
PMC2797811
PMC2774257
PMC2787169
PMC2786797
PMC2790221
PMC2794937
PMC2810461
PMC2823799
PMC2791580
PMC2787195
PMC2799865
PMC2820417
PMC2794548
PMC2793532
PMC2797391
PMC2806678
PMC2824382
PMC2853942
PMC2836607
PMC2841882
PMC2856746
PMC2947449
PMC2844128
PMC2831066
PMC2859898
PMC2851906
PMC2872449
PMC2851948
PMC2851853
PMC2851998
PMC2844941
PMC2855655
PMC2872439
PMC2852193
PMC2859152
PMC2889537
PMC3016011
PMC2989531
PMC2913973
PMC2890481
PMC2883862
PMC2879010
PMC3308018
PMC2903198
PMC3032214
PMC2918473
PMC2930477
PMC2963067
PMC2919420
PMC2932667
PMC2942062
PMC2936644
PMC2978623
PMC2935547
PMC2965417
PMC3235365
PMC3257853
PMC2965392
PMC2936959
PMC2943017
PMC2944253
PMC3024010
PMC2955133
PMC2955101
PMC2978624
PMC2951422
PMC2940763
PMC2966811
PMC3035103
PMC3274732
PMC2950825
PMC3129986
PMC3039208
PMC2967729
PMC2973892
PMC3233904
PMC3268783
PMC3030448
PMC3030332
PMC3003001
PMC3038220
PMC3057792
PMC3073454
PMC3039372
PMC3012497
PMC3009843
PMC3004746
PMC3023180
PMC3026458
PMC3034393
PMC3048749
PMC3078714
PMC3079568
PMC3066439
PMC3325794
PMC3073516
PMC3041121
PMC3041131
PMC3035702
PMC3381884
PMC3277836
PMC3050597
PMC3576050
PMC3053329
PMC3066152
PMC3060230
PMC3073831
PMC3064396
PMC3265835
PMC3100748
PMC3071463
PMC3064964
PMC3120096
PMC3099683
PMC3099701
PMC3109997
PMC3084173
PMC3090745
PMC3302726
PMC3096735
PMC3220946
PMC3312027
PMC3312024
PMC3102784
PMC3100898
PMC3176803
PMC3392960
PMC3108074
PMC3118598
PMC3351137
PMC3118409
PMC3156817
PMC3175115
PMC3125476
PMC3136261
PMC3141957
PMC3192364
PMC3141921
PMC3391724
PMC3144489
PMC3121750
PMC3128098
PMC3136056
PMC3136057
PMC3155290
PMC3153432
PMC3314063
PMC3156223
PMC3189500
PMC3193794
PMC3329800
PMC3151530
PMC3161548
PMC3387980
PMC3204798
PMC3600944
PMC3164917
PMC3166366
PMC3161554
PMC3319322
PMC3169340
PMC3227540
PMC3169155
PMC3170097
PMC3230070
PMC3243615
PMC3510670
PMC3225957
PMC3500862
PMC3241747
PMC3227224
PMC3245715
PMC3346179
PMC3289551
PMC3284124
PMC3356921
PMC3257514
PMC3268356
PMC3376850
PMC3466670
PMC3237323
PMC3237426
PMC3269394
PMC3261395
PMC3281313
PMC3466669
PMC3583203
PMC3325658
PMC3312921
PMC3266529
PMC3338985
PMC3261167
PMC3567462
PMC3270040
PMC3270029
PMC3447081
PMC3273469
PMC3306162
PMC3286338
PMC3498952
PMC3311365
PMC3314449
PMC3361461
PMC3326343
PMC3601591
PMC3314463
PMC3337977
PMC3335448
PMC3514552
PMC3375906
PMC3385823
PMC3389510
PMC3351697
PMC3365189
PMC3365221
PMC3525981
PMC3528355
PMC3367389
PMC3394933
PMC3402380
